# Supplementary material for: 2-(1H-Benzotriazol-1-yl)-1-(2-fluoro­benzo­yl)ethyl 4-methyl­benzoate
Source: Acta Crystallogr Sect E Struct Rep Online. 2009 Jul 29;65(Pt 8):o2036. doi: 10.1107/S1600536809029481 (PMC2977322; doi:10.1107/S1600536809029481)
Supplement: Supplementary file 1 [file e-65-o2036-sup1.cif]

##############################################################################
###                                                                        ###
###        Electronic paper (Acta Crystallographica Section E)             ###
###                                                                        ###
##############################################################################
#                                                                            #
# This CIF contains the data in a paper accepted for publication in Acta     #
# Crystallographica Section E. It conforms to the requirements of Notes      #
# for Authors for Section E, and has been peer reviewed under the auspices   #
# of the IUCr Commission on Journals.                                        #
#                                                                            #
# Full details of the Crystallographic Information File format               #
# are given in the paper "The Crystallographic Information File (CIF):       #
# a New Standard Archive File for Crystallography" by S. R. Hall, F. H.      #
# Allen and I. D. Brown [Acta Cryst. (1991), A47, 655-685].                  #
#                                                                            #
# The current version of the core CIF dictionary is obtainable from          #
# ftp://ftp.iucr.org/pub/cif_core.dic. The current version number is 2.4.    #
#                                                                            #
# Software is freely available for graphical display of the structure(s) in  #
# this CIF.  For information consult the CIF home page http://www.iucr.org/  #
# cif/home.html                                                              #
#                                                                            #
# This file may be used for bona fide research purposes within the           #
# scientific community so long as proper attribution is given to the journal # 
# article from which it was obtained.                                        #
#                                                                            #
##############################################################################
                                             
data_global
_audit_creation_method     SHELXL-97
_journal_data_validation_number     ?
_journal_date_recd_electronic     2009-06-17
_journal_date_accepted     2009-07-24
_journal_name_full     'Acta Crystallographica, Section E'
_journal_year     2009
_journal_volume     65
_journal_issue      8
_journal_page_first     o2036
_journal_page_last     o2036
_journal_paper_category     QO
_journal_coeditor_code     AT2823
_publ_contact_author_name     ' Fang-fang Jian'
_publ_contact_author_address
;MicroScale Science Institute
Weifang University
Weifang 261061
People's Republic of China
;
_publ_contact_author_email     wulanzeng@163.com
_publ_contact_author_fax     '86536 887 7561'
_publ_contact_author_phone     '86536 887 7561'
_publ_section_title
;
2-(1<i>H</i>-Benzotriazol-1-yl)-1-(2-fluorobenzoyl)ethyl 4-methylbenzoate
;
loop_
    _publ_author_name
    _publ_author_footnote
    _publ_author_address
    'Zeng, Wu-Lan' .
;
Microscale Science Institute
Department of Chemistry and Chemical Engineering
Weifang University
Weifang 261061
People's Republic of China
;
    'Jian, Fang-Fang' .
;
Microscale Science Institute
Department of Chemistry and Chemical Engineering
Weifang University
Weifang 261061
People's Republic of China
;
data_I
_chemical_name_systematic
;
2-(1<i>H</i>-Benzotriazol-1-yl)-1-(2-fluorobenzoyl)ethyl 4-methylbenzoate
;
_chemical_name_common     ?
_chemical_formula_moiety     'C23 H18 F N3 O3'
_chemical_formula_sum     'C23 H18 F N3 O3'
_chemical_formula_structural     ?
_chemical_formula_analytical     ?
_chemical_formula_iupac     'C23 H18 F N3 O3'
_chemical_formula_weight     403.40
_chemical_melting_point     ?
_symmetry_cell_setting     monoclinic
_symmetry_space_group_name_H-M     'C 2/c'
_symmetry_space_group_name_Hall     '-C 2yc'
loop_
    _symmetry_equiv_pos_as_xyz
    'x, y, z'
    '-x, y, -z+1/2'
    'x+1/2, y+1/2, z'
    '-x+1/2, y+1/2, -z+1/2'
    '-x, -y, -z'
    'x, -y, z-1/2'
    '-x+1/2, -y+1/2, -z'
    'x+1/2, -y+1/2, z-1/2'
_cell_length_a     20.478(4)
_cell_length_b     19.570(4)
_cell_length_c     9.969(2)
_cell_angle_alpha     90.00
_cell_angle_beta     107.12(3)
_cell_angle_gamma     90.00
_cell_volume     3818.0(13)
_cell_formula_units_Z     8
_cell_measurement_reflns_used     3992
_cell_measurement_theta_min     2.08
_cell_measurement_theta_max     25.02
_cell_measurement_temperature     293(2)
_exptl_crystal_description     block
_exptl_crystal_colour     colourless
_exptl_crystal_size_max     0.10
_exptl_crystal_size_mid     0.06
_exptl_crystal_size_min     0.02
_exptl_crystal_density_diffrn     1.404
_exptl_crystal_density_meas     ?
_exptl_crystal_density_method     'not measured'
_exptl_crystal_F_000     1680
_exptl_absorpt_coefficient_mu     0.101
_exptl_absorpt_correction_type     multi-scan
_exptl_absorpt_process_details     '(SADABS; Bruker, 1997)'
_exptl_absorpt_correction_T_min     0.9899
_exptl_absorpt_correction_T_max     0.9980
_exptl_special_details
;
;
_diffrn_ambient_temperature     293(2)
_diffrn_radiation_type     MoK\a
_diffrn_radiation_wavelength     0.71073
_diffrn_radiation_source     'fine-focus sealed tube'
_diffrn_radiation_monochromator     graphite
_diffrn_measurement_device_type     'Bruker SMART CCD'
_diffrn_measurement_method     \w
_diffrn_detector_area_resol_mean     ?
_diffrn_reflns_number     19476
_diffrn_reflns_av_R_equivalents     0.0578
_diffrn_reflns_av_sigmaI/netI     0.0399
_diffrn_reflns_theta_min     2.08
_diffrn_reflns_theta_max     25.02
_diffrn_reflns_theta_full     25.02
_diffrn_measured_fraction_theta_max     0.999
_diffrn_measured_fraction_theta_full     0.999
_diffrn_reflns_limit_h_min     -24
_diffrn_reflns_limit_h_max     24
_diffrn_reflns_limit_k_min     -23
_diffrn_reflns_limit_k_max     23
_diffrn_reflns_limit_l_min     -11
_diffrn_reflns_limit_l_max     11
_diffrn_reflns_reduction_process     ?
_diffrn_standards_number     0
_diffrn_standards_interval_count     0
_diffrn_standards_interval_time     0
_diffrn_standards_decay_%     0
_refine_special_details
;
Refinement of <i>F</i>^2^ against ALL reflections. The weighted <i>R</i>-factor
<i>wR</i> and goodness of fit <i>S</i> are based on <i>F</i>^2^, conventional
<i>R</i>-factors <i>R</i> are based on <i>F</i>, with <i>F</i> set to zero for
negative <i>F</i>^2^. The threshold expression of <i>F</i>^2^ >
\s(<i>F</i>^2^) is used only for calculating <i>R</i>-factors(gt) <i>etc</i>.
and is not relevant to the choice of reflections for refinement.
<i>R</i>-factors based on <i>F</i>^2^ are statistically about twice as large
as those based on <i>F</i>, and <i>R</i>- factors based on ALL data will be
even larger.
;
_reflns_number_total     3368
_reflns_number_gt     2698
_reflns_threshold_expression     I>2\s(I)
_refine_ls_structure_factor_coef     Fsqd
_refine_ls_matrix_type     full
_refine_ls_R_factor_all     0.0828
_refine_ls_R_factor_gt     0.0643
_refine_ls_wR_factor_gt     0.1641
_refine_ls_wR_factor_ref     0.1773
_refine_ls_goodness_of_fit_ref     1.084
_refine_ls_restrained_S_all     1.089
_refine_ls_number_reflns     3368
_refine_ls_number_parameters     282
_refine_ls_number_restraints     2
_refine_ls_hydrogen_treatment     constr
_refine_ls_weighting_scheme     calc
_refine_ls_weighting_details
         'calc w=1/[\s^2^(Fo^2^)+(0.0959P)^2^+1.3136P] where P=(Fo^2^+2Fc^2^)/3'
_atom_sites_solution_hydrogens     geom
_atom_sites_solution_primary     direct
_atom_sites_solution_secondary     difmap
_refine_ls_shift/su_max     0.031
_refine_ls_shift/su_mean     0.007
_refine_diff_density_max     0.375
_refine_diff_density_min     -0.265
_refine_ls_extinction_method     'SHELXL97 (Sheldrick, 2008)'
_refine_ls_extinction_coef     0.0028(6)
_refine_ls_extinction_expression
                                  'Fc^*^=kFc[1+0.001xFc^2^\l^3^/sin(2\q)]^-1/4^'
loop_
    _atom_type_symbol
    _atom_type_description
    _atom_type_scat_dispersion_real
    _atom_type_scat_dispersion_imag
    _atom_type_scat_source
    'C' 'C' 0.0033 0.0016
                         'International Tables Vol C Tables 4.2.6.8 and 6.1.1.4'
    'H' 'H' 0.0000 0.0000
                         'International Tables Vol C Tables 4.2.6.8 and 6.1.1.4'
    'N' 'N' 0.0061 0.0033
                         'International Tables Vol C Tables 4.2.6.8 and 6.1.1.4'
    'O' 'O' 0.0106 0.0060
                         'International Tables Vol C Tables 4.2.6.8 and 6.1.1.4'
    'F' 'F' 0.0171 0.0103
                         'International Tables Vol C Tables 4.2.6.8 and 6.1.1.4'
_computing_data_collection     'SMART (Bruker, 1997)'
_computing_cell_refinement     'SAINT (Bruker, 1997)'
_computing_data_reduction     'SAINT (Bruker, 1997)'
_computing_structure_solution     'SHELXS97 (Sheldrick, 2008)'
_computing_structure_refinement     'SHELXL97 (Sheldrick, 2008)'
_computing_molecular_graphics     'SHELXTL (Sheldrick, 2008)'
_computing_publication_material     'SHELXTL (Sheldrick, 2008)'
loop_
    _atom_site_type_symbol
    _atom_site_label
    _atom_site_fract_x
    _atom_site_fract_y
    _atom_site_fract_z
    _atom_site_U_iso_or_equiv
    _atom_site_adp_type
    _atom_site_calc_flag
    _atom_site_refinement_flags
    _atom_site_occupancy
    _atom_site_disorder_assembly
    _atom_site_disorder_group
    F F1 0.46661(19) 0.21126(19) 0.3054(4) 0.0709(10) Uani d PD 0.50 . .
    F F1' 0.24580(17) 0.2535(2) 0.3171(4) 0.0717(12) Uani d PD 0.50 . .
    O O1 0.29447(10) 0.12509(10) 0.30001(18) 0.0462(5) Uani d . 1 . .
    O O2 0.35449(9) 0.05690(8) 0.13268(16) 0.0371(5) Uani d . 1 . .
    O O3 0.43939(11) 0.06667(10) 0.3332(2) 0.0622(7) Uani d . 1 . .
    N N1 0.23322(11) 0.12861(10) -0.02778(19) 0.0326(5) Uani d . 1 . .
    N N2 0.19010(12) 0.17037(10) 0.0132(2) 0.0378(5) Uani d . 1 . .
    N N3 0.13058(12) 0.14092(11) -0.0135(2) 0.0401(6) Uani d . 1 . .
    C C1 0.41929(16) 0.25100(14) 0.3243(3) 0.0452(7) Uani d D 1 . .
    H H1A 0.4518 0.2210 0.3024 0.054 Uiso d PR 0.50 . .
    C C2 0.44099(19) 0.31500(17) 0.3776(3) 0.0602(9) Uani d . 1 . .
    H H2 0.4862 0.3286 0.3936 0.072 Uiso calc R 1 . .
    C C3 0.3935(2) 0.35812(16) 0.4063(3) 0.0649(10) Uani d . 1 . .
    H H3 0.4064 0.4018 0.4405 0.078 Uiso calc R 1 . .
    C C4 0.3281(2) 0.33705(15) 0.3850(3) 0.0603(9) Uani d . 1 . .
    H H4 0.2964 0.3662 0.4053 0.072 Uiso calc R 1 . .
    C C5 0.30868(16) 0.27283(14) 0.3337(3) 0.0487(8) Uani d D 1 . .
    H H5A 0.2624 0.2585 0.3204 0.058 Uiso d PR 0.50 . .
    C C6 0.35371(14) 0.22830(13) 0.3012(2) 0.0367(6) Uani d . 1 . .
    C C7 0.33146(13) 0.15790(13) 0.2505(2) 0.0349(6) Uani d . 1 . .
    C C8 0.35328(14) 0.12962(12) 0.1289(2) 0.0358(6) Uani d . 1 . .
    H H8 0.3989 0.1469 0.1339 0.043 Uiso calc R 1 . .
    C C9 0.30282(13) 0.15017(12) -0.0110(2) 0.0365(6) Uani d . 1 . .
    H H9A 0.3036 0.1995 -0.0199 0.044 Uiso calc R 1 . .
    H H9B 0.3178 0.1307 -0.0864 0.044 Uiso calc R 1 . .
    C C10 0.20015(13) 0.07007(12) -0.0843(2) 0.0312(6) Uani d . 1 . .
    C C11 0.21918(14) 0.01290(12) -0.1472(2) 0.0361(6) Uani d . 1 . .
    H H11 0.2632 0.0075 -0.1538 0.043 Uiso calc R 1 . .
    C C12 0.16911(14) -0.03490(13) -0.1989(3) 0.0397(7) Uani d . 1 . .
    H H12 0.1795 -0.0740 -0.2417 0.048 Uiso calc R 1 . .
    C C13 0.10262(14) -0.02655(14) -0.1889(3) 0.0435(7) Uani d . 1 . .
    H H13 0.0701 -0.0600 -0.2261 0.052 Uiso calc R 1 . .
    C C14 0.08430(14) 0.02928(14) -0.1262(3) 0.0418(7) Uani d . 1 . .
    H H14 0.0403 0.0342 -0.1187 0.050 Uiso calc R 1 . .
    C C15 0.13458(13) 0.07866(12) -0.0740(2) 0.0341(6) Uani d . 1 . .
    C C16 0.40188(14) 0.03020(14) 0.2459(3) 0.0439(7) Uani d . 1 . .
    C C17 0.40226(13) -0.04463(13) 0.2469(2) 0.0382(6) Uani d . 1 . .
    C C18 0.36063(14) -0.08304(13) 0.1382(3) 0.0391(6) Uani d . 1 . .
    H H18 0.3305 -0.0613 0.0618 0.047 Uiso calc R 1 . .
    C C19 0.36382(15) -0.15284(13) 0.1430(3) 0.0397(6) Uani d . 1 . .
    H H19 0.3358 -0.1781 0.0692 0.048 Uiso calc R 1 . .
    C C20 0.40830(14) -0.18695(14) 0.2562(3) 0.0418(7) Uani d . 1 . .
    C C21 0.44946(15) -0.14802(15) 0.3646(3) 0.0448(7) Uani d . 1 . .
    H H21 0.4795 -0.1697 0.4412 0.054 Uiso calc R 1 . .
    C C22 0.44658(14) -0.07813(14) 0.3607(3) 0.0449(7) Uani d . 1 . .
    H H22 0.4745 -0.0529 0.4346 0.054 Uiso calc R 1 . .
    C C23 0.41090(17) -0.26339(14) 0.2594(3) 0.0553(8) Uani d . 1 . .
    H H23A 0.4499 -0.2781 0.3338 0.083 Uiso calc R 1 . .
    H H23B 0.4145 -0.2801 0.1714 0.083 Uiso calc R 1 . .
    H H23C 0.3700 -0.2809 0.2751 0.083 Uiso calc R 1 . .
loop_
    _atom_site_aniso_label
    _atom_site_aniso_U_11
    _atom_site_aniso_U_22
    _atom_site_aniso_U_33
    _atom_site_aniso_U_12
    _atom_site_aniso_U_13
    _atom_site_aniso_U_23
    F1 0.056(2) 0.074(2) 0.086(3) -0.018(2) 0.027(2) -0.013(2)
    F1' 0.034(2) 0.099(3) 0.070(2) 0.0195(19) -0.0037(17) -0.037(2)
    O1 0.0466(12) 0.0547(12) 0.0385(10) -0.0151(9) 0.0143(9) -0.0042(9)
    O2 0.0374(10) 0.0336(9) 0.0341(9) 0.0032(8) 0.0012(8) -0.0012(7)
    O3 0.0624(15) 0.0522(12) 0.0512(13) 0.0025(11) -0.0156(11) -0.0096(10)
    N1 0.0364(12) 0.0303(11) 0.0287(11) 0.0038(9) 0.0059(9) 0.0007(8)
    N2 0.0453(14) 0.0351(11) 0.0301(11) 0.0105(10) 0.0065(10) -0.0004(9)
    N3 0.0426(14) 0.0419(13) 0.0333(12) 0.0087(10) 0.0069(10) -0.0014(9)
    C1 0.0571(19) 0.0436(16) 0.0391(15) -0.0061(14) 0.0209(14) 0.0011(12)
    C2 0.078(2) 0.060(2) 0.0430(17) -0.0303(18) 0.0181(16) 0.0019(14)
    C3 0.113(3) 0.0395(17) 0.0376(17) -0.0130(19) 0.0156(19) 0.0022(13)
    C4 0.089(3) 0.0447(17) 0.0426(17) 0.0191(18) 0.0129(17) -0.0022(14)
    C5 0.057(2) 0.0470(17) 0.0339(14) 0.0092(14) 0.0009(13) -0.0034(12)
    C6 0.0462(17) 0.0371(14) 0.0244(12) -0.0004(12) 0.0069(11) 0.0021(10)
    C7 0.0308(14) 0.0422(14) 0.0285(12) -0.0025(11) 0.0039(11) 0.0057(11)
    C8 0.0369(15) 0.0328(13) 0.0361(14) -0.0027(11) 0.0082(12) -0.0007(11)
    C9 0.0429(16) 0.0329(13) 0.0321(13) -0.0008(11) 0.0082(12) 0.0018(10)
    C10 0.0348(14) 0.0309(13) 0.0245(12) 0.0034(10) 0.0034(10) 0.0022(10)
    C11 0.0377(15) 0.0378(14) 0.0314(13) 0.0071(11) 0.0079(11) -0.0006(11)
    C12 0.0440(17) 0.0340(14) 0.0365(14) 0.0032(11) 0.0046(12) -0.0061(11)
    C13 0.0387(16) 0.0416(15) 0.0413(15) -0.0038(12) -0.0020(12) -0.0023(12)
    C14 0.0334(15) 0.0512(17) 0.0378(14) 0.0042(12) 0.0058(12) 0.0023(12)
    C15 0.0370(15) 0.0344(13) 0.0268(12) 0.0075(11) 0.0029(11) 0.0016(10)
    C16 0.0405(16) 0.0475(16) 0.0356(15) 0.0056(13) -0.0012(13) -0.0016(12)
    C17 0.0388(15) 0.0419(15) 0.0310(13) 0.0085(12) 0.0058(11) -0.0004(11)
    C18 0.0425(16) 0.0430(15) 0.0285(13) 0.0082(12) 0.0055(12) 0.0028(11)
    C19 0.0514(17) 0.0407(15) 0.0268(13) 0.0093(12) 0.0110(12) -0.0001(11)
    C20 0.0509(18) 0.0456(16) 0.0364(14) 0.0138(13) 0.0244(13) 0.0071(12)
    C21 0.0438(17) 0.0564(18) 0.0339(14) 0.0192(14) 0.0109(13) 0.0098(13)
    C22 0.0388(16) 0.0559(18) 0.0347(14) 0.0100(13) 0.0025(12) 0.0005(12)
    C23 0.072(2) 0.0493(17) 0.0518(17) 0.0197(15) 0.0292(16) 0.0130(14)
_geom_special_details
;
All e.s.d.'s (except the e.s.d. in the dihedral angle between two l.s. planes)
are estimated using the full covariance matrix. The cell e.s.d.'s are taken
into account individually in the estimation of e.s.d.'s in distances, angles
and torsion angles; correlations between e.s.d.'s in cell parameters are only
used when they are defined by crystal symmetry. An approximate (isotropic)
treatment of cell e.s.d.'s is used for estimating e.s.d.'s involving l.s.
planes.
;
loop_
    _geom_bond_atom_site_label_1
    _geom_bond_atom_site_label_2
    _geom_bond_site_symmetry_2
    _geom_bond_distance
    _geom_bond_publ_flag
    F1 C1 . 1.298(4) ?
    F1 H1A . 0.3515 ?
    F1' C5 . 1.305(4) ?
    F1' H5A . 0.3449 ?
    O1 C7 . 1.204(3) ?
    O2 C16 . 1.358(3) ?
    O2 C8 . 1.424(3) ?
    O3 C16 . 1.209(3) ?
    N1 N2 . 1.352(3) ?
    N1 C10 . 1.365(3) ?
    N1 C9 . 1.448(3) ?
    N2 N3 . 1.303(3) ?
    N3 C15 . 1.373(3) ?
    C1 C6 . 1.368(4) ?
    C1 C2 . 1.382(4) ?
    C1 H1A . 0.9599 ?
    C2 C3 . 1.379(5) ?
    C2 H2 . 0.9300 ?
    C3 C4 . 1.357(5) ?
    C3 H3 . 0.9300 ?
    C4 C5 . 1.371(4) ?
    C4 H4 . 0.9300 ?
    C5 C6 . 1.375(4) ?
    C5 H5A . 0.9601 ?
    C6 C7 . 1.492(4) ?
    C7 C8 . 1.515(3) ?
    C8 C9 . 1.525(3) ?
    C8 H8 . 0.9800 ?
    C9 H9A . 0.9700 ?
    C9 H9B . 0.9700 ?
    C10 C15 . 1.387(3) ?
    C10 C11 . 1.393(3) ?
    C11 C12 . 1.371(4) ?
    C11 H11 . 0.9300 ?
    C12 C13 . 1.403(4) ?
    C12 H12 . 0.9300 ?
    C13 C14 . 1.365(4) ?
    C13 H13 . 0.9300 ?
    C14 C15 . 1.396(4) ?
    C14 H14 . 0.9300 ?
    C16 C17 . 1.465(4) ?
    C17 C18 . 1.387(4) ?
    C17 C22 . 1.390(4) ?
    C18 C19 . 1.368(3) ?
    C18 H18 . 0.9300 ?
    C19 C20 . 1.394(4) ?
    C19 H19 . 0.9300 ?
    C20 C21 . 1.386(4) ?
    C20 C23 . 1.497(4) ?
    C21 C22 . 1.369(4) ?
    C21 H21 . 0.9300 ?
    C22 H22 . 0.9300 ?
    C23 H23A . 0.9600 ?
    C23 H23B . 0.9600 ?
    C23 H23C . 0.9600 ?
loop_
    _geom_angle_atom_site_label_1
    _geom_angle_atom_site_label_2
    _geom_angle_atom_site_label_3
    _geom_angle_site_symmetry_1
    _geom_angle_site_symmetry_3
    _geom_angle
    _geom_angle_publ_flag
    C1 F1 H1A . . 13.4 ?
    C5 F1' H5A . . 1.9 ?
    C16 O2 C8 . . 114.16(19) ?
    N2 N1 C10 . . 110.1(2) ?
    N2 N1 C9 . . 119.8(2) ?
    C10 N1 C9 . . 130.1(2) ?
    N3 N2 N1 . . 109.03(19) ?
    N2 N3 C15 . . 108.0(2) ?
    F1 C1 C6 . . 121.2(3) ?
    F1 C1 C2 . . 115.4(3) ?
    C6 C1 C2 . . 123.2(3) ?
    F1 C1 H1A . . 4.9 ?
    C6 C1 H1A . . 118.4 ?
    C2 C1 H1A . . 118.4 ?
    C3 C2 C1 . . 117.9(3) ?
    C3 C2 H2 . . 121.1 ?
    C1 C2 H2 . . 121.1 ?
    C4 C3 C2 . . 120.3(3) ?
    C4 C3 H3 . . 119.8 ?
    C2 C3 H3 . . 119.8 ?
    C3 C4 C5 . . 120.1(3) ?
    C3 C4 H4 . . 119.9 ?
    C5 C4 H4 . . 119.9 ?
    F1' C5 C4 . . 118.7(3) ?
    F1' C5 C6 . . 119.5(3) ?
    C4 C5 C6 . . 121.8(3) ?
    F1' C5 H5A . . 0.7 ?
    C4 C5 H5A . . 119.1 ?
    C6 C5 H5A . . 119.1 ?
    C1 C6 C5 . . 116.6(3) ?
    C1 C6 C7 . . 122.9(2) ?
    C5 C6 C7 . . 120.4(3) ?
    O1 C7 C6 . . 121.3(2) ?
    O1 C7 C8 . . 120.2(2) ?
    C6 C7 C8 . . 118.4(2) ?
    O2 C8 C7 . . 110.6(2) ?
    O2 C8 C9 . . 106.83(19) ?
    C7 C8 C9 . . 110.8(2) ?
    O2 C8 H8 . . 109.5 ?
    C7 C8 H8 . . 109.5 ?
    C9 C8 H8 . . 109.5 ?
    N1 C9 C8 . . 114.0(2) ?
    N1 C9 H9A . . 108.7 ?
    C8 C9 H9A . . 108.7 ?
    N1 C9 H9B . . 108.7 ?
    C8 C9 H9B . . 108.7 ?
    H9A C9 H9B . . 107.6 ?
    N1 C10 C15 . . 104.0(2) ?
    N1 C10 C11 . . 133.5(2) ?
    C15 C10 C11 . . 122.4(2) ?
    C12 C11 C10 . . 116.1(2) ?
    C12 C11 H11 . . 122.0 ?
    C10 C11 H11 . . 122.0 ?
    C11 C12 C13 . . 121.9(2) ?
    C11 C12 H12 . . 119.1 ?
    C13 C12 H12 . . 119.1 ?
    C14 C13 C12 . . 121.9(3) ?
    C14 C13 H13 . . 119.0 ?
    C12 C13 H13 . . 119.0 ?
    C13 C14 C15 . . 116.9(3) ?
    C13 C14 H14 . . 121.5 ?
    C15 C14 H14 . . 121.5 ?
    N3 C15 C10 . . 108.9(2) ?
    N3 C15 C14 . . 130.2(2) ?
    C10 C15 C14 . . 120.8(2) ?
    O3 C16 O2 . . 121.2(2) ?
    O3 C16 C17 . . 125.7(2) ?
    O2 C16 C17 . . 113.1(2) ?
    C18 C17 C22 . . 119.0(2) ?
    C18 C17 C16 . . 122.4(2) ?
    C22 C17 C16 . . 118.6(2) ?
    C19 C18 C17 . . 120.1(2) ?
    C19 C18 H18 . . 119.9 ?
    C17 C18 H18 . . 119.9 ?
    C18 C19 C20 . . 121.3(2) ?
    C18 C19 H19 . . 119.3 ?
    C20 C19 H19 . . 119.4 ?
    C21 C20 C19 . . 118.0(2) ?
    C21 C20 C23 . . 121.5(3) ?
    C19 C20 C23 . . 120.4(3) ?
    C22 C21 C20 . . 121.0(2) ?
    C22 C21 H21 . . 119.5 ?
    C20 C21 H21 . . 119.5 ?
    C21 C22 C17 . . 120.4(3) ?
    C21 C22 H22 . . 119.8 ?
    C17 C22 H22 . . 119.8 ?
    C20 C23 H23A . . 109.5 ?
    C20 C23 H23B . . 109.5 ?
    H23A C23 H23B . . 109.5 ?
    C20 C23 H23C . . 109.5 ?
    H23A C23 H23C . . 109.5 ?
    H23B C23 H23C . . 109.5 ?
loop_
    _geom_torsion_atom_site_label_1
    _geom_torsion_atom_site_label_2
    _geom_torsion_atom_site_label_3
    _geom_torsion_atom_site_label_4
    _geom_torsion_site_symmetry_1
    _geom_torsion_site_symmetry_2
    _geom_torsion_site_symmetry_3
    _geom_torsion_site_symmetry_4
    _geom_torsion
    _geom_torsion_publ_flag
    C10 N1 N2 N3 . . . . 0.5(2) ?
    C9 N1 N2 N3 . . . . 179.16(19) ?
    N1 N2 N3 C15 . . . . -0.3(2) ?
    F1 C1 C2 C3 . . . . -176.8(3) ?
    C6 C1 C2 C3 . . . . -1.2(4) ?
    C1 C2 C3 C4 . . . . 1.3(4) ?
    C2 C3 C4 C5 . . . . -0.5(4) ?
    C3 C4 C5 F1' . . . . 178.6(3) ?
    C3 C4 C5 C6 . . . . -0.6(4) ?
    F1 C1 C6 C5 . . . . 175.6(3) ?
    C2 C1 C6 C5 . . . . 0.1(4) ?
    F1 C1 C6 C7 . . . . -1.4(4) ?
    C2 C1 C6 C7 . . . . -176.8(2) ?
    F1' C5 C6 C1 . . . . -178.4(3) ?
    C4 C5 C6 C1 . . . . 0.8(4) ?
    F1' C5 C6 C7 . . . . -1.4(4) ?
    C4 C5 C6 C7 . . . . 177.8(2) ?
    C1 C6 C7 O1 . . . . 137.2(3) ?
    C5 C6 C7 O1 . . . . -39.6(4) ?
    C1 C6 C7 C8 . . . . -46.1(3) ?
    C5 C6 C7 C8 . . . . 137.1(2) ?
    C16 O2 C8 C7 . . . . -65.0(3) ?
    C16 O2 C8 C9 . . . . 174.4(2) ?
    O1 C7 C8 O2 . . . . -28.4(3) ?
    C6 C7 C8 O2 . . . . 154.9(2) ?
    O1 C7 C8 C9 . . . . 89.9(3) ?
    C6 C7 C8 C9 . . . . -86.8(3) ?
    N2 N1 C9 C8 . . . . 90.5(3) ?
    C10 N1 C9 C8 . . . . -91.1(3) ?
    O2 C8 C9 N1 . . . . 63.0(3) ?
    C7 C8 C9 N1 . . . . -57.5(3) ?
    N2 N1 C10 C15 . . . . -0.4(2) ?
    C9 N1 C10 C15 . . . . -178.9(2) ?
    N2 N1 C10 C11 . . . . 176.5(2) ?
    C9 N1 C10 C11 . . . . -2.0(4) ?
    N1 C10 C11 C12 . . . . -176.5(2) ?
    C15 C10 C11 C12 . . . . -0.1(3) ?
    C10 C11 C12 C13 . . . . 0.1(4) ?
    C11 C12 C13 C14 . . . . -0.6(4) ?
    C12 C13 C14 C15 . . . . 1.0(4) ?
    N2 N3 C15 C10 . . . . 0.0(3) ?
    N2 N3 C15 C14 . . . . -177.3(2) ?
    N1 C10 C15 N3 . . . . 0.2(2) ?
    C11 C10 C15 N3 . . . . -177.1(2) ?
    N1 C10 C15 C14 . . . . 177.9(2) ?
    C11 C10 C15 C14 . . . . 0.5(4) ?
    C13 C14 C15 N3 . . . . 176.1(2) ?
    C13 C14 C15 C10 . . . . -1.0(4) ?
    C8 O2 C16 O3 . . . . -0.7(4) ?
    C8 O2 C16 C17 . . . . -179.7(2) ?
    O3 C16 C17 C18 . . . . -175.6(3) ?
    O2 C16 C17 C18 . . . . 3.4(4) ?
    O3 C16 C17 C22 . . . . 3.7(4) ?
    O2 C16 C17 C22 . . . . -177.3(2) ?
    C22 C17 C18 C19 . . . . -0.5(4) ?
    C16 C17 C18 C19 . . . . 178.8(2) ?
    C17 C18 C19 C20 . . . . 0.2(4) ?
    C18 C19 C20 C21 . . . . 0.0(4) ?
    C18 C19 C20 C23 . . . . 179.9(3) ?
    C19 C20 C21 C22 . . . . 0.0(4) ?
    C23 C20 C21 C22 . . . . -179.9(3) ?
    C20 C21 C22 C17 . . . . -0.3(4) ?
    C18 C17 C22 C21 . . . . 0.5(4) ?
    C16 C17 C22 C21 . . . . -178.8(2) ?
loop_
    _geom_hbond_atom_site_label_D
    _geom_hbond_atom_site_label_H
    _geom_hbond_atom_site_label_A
    _geom_hbond_site_symmetry_A
    _geom_hbond_distance_DH
    _geom_hbond_distance_HA
    _geom_hbond_distance_DA
    _geom_hbond_angle_DHA
    _geom_hbond_publ_flag
    C8 H8 F1 . 0.9800 2.2400 2.938(5) 127.00 yes
    C9 H9A N2 7_555 0.9700 2.5500 3.515(3) 174.00 yes
    C12 H12 O1 6_555 0.9300 2.4800 3.118(4) 126.00 yes
    C18 H18 O2 . 0.9300 2.4300 2.741(3) 100.00 yes
    C22 H22 O3 5_656 0.9300 2.4800 3.259(4) 142.00 yes
    C23 H23C F1' 4_545 0.9600 2.3700 3.090(5) 131.00 yes
