# Supplementary material for: 2-(1H-Benzotriazol-1-yl)-1-(2-fluoro­benzo­yl)ethyl 4-methyl­benzoate
Source: Acta Crystallogr Sect E Struct Rep Online. 2009 Jul 29;65(Pt 8):o2036. doi: 10.1107/S1600536809029481 (PMC2977322; doi:10.1107/S1600536809029481)
Supplement: Supplementary file 2 [file e-65-o2036-Isup2.hkl]

# 
# h,k,l, Fc-squared, Fo-squared, sigma(Fo-squared) and status flag 
# 
data_I
_shelx_title ' R080410A in C2/c' 
_shelx_refln_list_code          4 
_shelx_F_calc_maximum      382.80 
_exptl_crystal_F_000      1680.00 
_reflns_d_resolution_high  0.8403 
 
loop_ 
 _symmetry_equiv_pos_as_xyz 
 'x, y, z' 
 '-x, y, -z+1/2' 
 'x+1/2, y+1/2, z' 
 '-x+1/2, y+1/2, -z+1/2' 
 '-x, -y, -z' 
 'x, -y, z-1/2' 
 '-x+1/2, -y+1/2, -z' 
 'x+1/2, -y+1/2, z-1/2' 
 
_cell_length_a    20.4778 
_cell_length_b    19.5701 
_cell_length_c     9.9689 
_cell_angle_alpha  90.000 
_cell_angle_beta  107.123 
_cell_angle_gamma  90.000 
 
_shelx_F_squared_multiplier     1.000 
 
loop_ 
 _refln_index_h 
 _refln_index_k 
 _refln_index_l 
 _refln_F_squared_calc 
 _refln_F_squared_meas 
 _refln_F_squared_sigma 
 _refln_observed_status 
   4   0   0   108292.60   129200.06    822.24 o 
   6   0   0     3056.34     3572.71     66.71 o 
   8   0   0     9918.63     9173.21    118.77 o 
  10   0   0      342.64      345.04     56.19 o 
  12   0   0      250.00      231.02     56.43 o 
  14   0   0      789.34      494.02    138.40 o 
  16   0   0      125.03      164.73     44.54 o 
  18   0   0     1890.88     1847.86    109.73 o 
  20   0   0     1926.17     2388.80    200.77 o 
  22   0   0      770.12      691.23    153.35 o 
   3   1   0     2594.50     2360.07     22.74 o 
   5   1   0     2918.64     2880.23     30.71 o 
   7   1   0     2278.70     2186.91     39.10 o 
   9   1   0     7135.97     6994.04     90.06 o 
  11   1   0     2163.48     1905.45     59.91 o 
  13   1   0       42.86       41.29     34.06 o 
  15   1   0      385.67      364.20     50.77 o 
  17   1   0      706.88      655.90     85.71 o 
  19   1   0      941.34      950.56    132.24 o 
  21   1   0      577.93      604.03     77.16 o 
  23   1   0      127.36      154.92     35.67 o 
   0   2   0      144.59      128.79     16.03 o 
   2   2   0      292.24      510.04     10.76 o 
   4   2   0     5888.16     5666.79     54.99 o 
   6   2   0     1131.68      831.02     29.81 o 
   8   2   0      940.36      865.21     18.49 o 
  10   2   0      301.04      464.60     57.84 o 
  12   2   0      343.77      445.72     45.02 o 
  14   2   0      653.39      720.70     72.21 o 
  16   2   0      940.67      942.09     52.02 o 
  18   2   0      924.11      842.91    118.91 o 
  20   2   0       34.74       52.65     27.04 o 
  22   2   0       56.89       78.06     30.20 o 
   1   3   0     1934.26     1410.97     17.52 o 
   3   3   0     2480.88     2121.27     20.01 o 
   5   3   0     5513.55     4627.21     63.10 o 
   7   3   0      152.30      218.86     23.62 o 
   9   3   0      332.27      351.46     32.39 o 
  11   3   0       16.71        0.28     15.18 o 
  13   3   0       59.74       44.04     18.56 o 
  15   3   0       12.43       46.76     21.86 o 
  17   3   0     1369.80     1436.38     73.23 o 
  19   3   0      397.20      405.13     54.73 o 
  21   3   0      257.68      213.17     38.10 o 
  23   3   0      199.56      125.71     38.20 o 
   0   4   0     6953.31     5503.19     37.54 o 
   2   4   0    12927.48     9473.58     50.27 o 
   4   4   0      338.08      420.23     13.55 o 
   6   4   0    21857.82    21172.33    130.66 o 
   8   4   0        4.51       16.65      6.95 o 
  10   4   0     1836.69     2082.78     39.35 o 
  12   4   0     7916.32     8600.19    141.56 o 
  14   4   0     1155.81     1203.46     56.67 o 
  16   4   0     1791.07     1933.30     60.18 o 
  18   4   0       21.51      -15.82     26.99 o 
  20   4   0        0.03       41.87     26.03 o 
  22   4   0        1.56       41.15     19.51 o 
   1   5   0     6571.41     6464.32     64.63 o 
   3   5   0     2156.76     1756.50     22.43 o 
   5   5   0     2667.94     2607.62     27.97 o 
   7   5   0     5210.29     4921.44     53.16 o 
   9   5   0     2986.24     3233.27     89.55 o 
  11   5   0        0.01       29.49     18.56 o 
  13   5   0        4.46       21.15     23.70 o 
  15   5   0      884.53      787.20     90.26 o 
  17   5   0       30.03       47.56     32.92 o 
  19   5   0      269.19      245.61     48.09 o 
  21   5   0        0.51       14.72     23.22 o 
   0   6   0     1624.32     1342.83     26.05 o 
   2   6   0     3244.06     2538.43     27.85 o 
   4   6   0        0.00       -0.41      6.96 o 
   6   6   0     1999.09     1757.62     26.93 o 
   8   6   0      739.72      874.59     20.93 o 
  10   6   0     5292.71     6081.70    104.88 o 
  12   6   0       98.52       91.49     25.09 o 
  14   6   0     1494.01     1756.17     79.78 o 
  16   6   0      360.77      372.96     49.23 o 
  18   6   0      977.06      833.22    117.22 o 
  20   6   0      316.23      274.74     45.94 o 
  22   6   0       18.49       55.46     21.87 o 
   1   7   0     6029.11     5171.01     28.63 o 
   3   7   0     1388.45     1049.73    127.65 o 
   5   7   0     7110.91     7455.07     71.19 o 
   7   7   0      833.25      804.31     19.14 o 
   9   7   0        0.61       56.01     14.73 o 
  11   7   0     2630.84     2964.06     77.69 o 
  13   7   0     1433.16     1532.40     51.80 o 
  15   7   0      772.72      707.19     72.64 o 
  17   7   0      228.08      165.80     42.02 o 
  19   7   0       29.78       27.24     24.32 o 
  21   7   0        5.72       34.58     22.87 o 
   0   8   0       24.06        0.44      9.93 o 
   2   8   0    13899.64    13429.04    151.58 o 
   4   8   0     2848.93     3512.42     35.85 o 
   6   8   0     3990.03     3801.57     43.58 o 
   8   8   0     4672.55     4786.07     48.27 o 
  10   8   0      696.27      579.44     60.89 o 
  12   8   0       23.20        6.35     28.36 o 
  14   8   0       18.42       52.10     27.57 o 
  16   8   0      256.11      293.88     35.62 o 
  18   8   0       11.48       14.60     23.37 o 
  20   8   0      116.50      176.96     34.70 o 
   1   9   0     3060.61     3742.01     43.03 o 
   3   9   0       29.58       28.74      6.67 o 
   5   9   0     4038.01     4358.16     49.96 o 
   7   9   0      574.10      604.96     22.31 o 
   9   9   0      195.59      231.81     37.61 o 
  11   9   0      218.92      223.91     25.58 o 
  13   9   0      865.73      833.61     83.60 o 
  15   9   0      348.63      314.02     39.27 o 
  17   9   0       75.42      107.42     23.97 o 
  19   9   0       35.96       56.28     27.62 o 
  21   9   0       55.33       78.19     23.26 o 
   0  10   0    49250.42    53784.00    783.23 o 
   2  10   0     1059.25      954.72     32.35 o 
   4  10   0     8965.19     9098.53     82.13 o 
   6  10   0       36.98       17.58     20.10 o 
   8  10   0       52.85       29.38     14.42 o 
  10  10   0      177.11      182.42     24.50 o 
  12  10   0      746.95      748.92     91.29 o 
  14  10   0        2.45       18.73     22.08 o 
  16  10   0       48.60       60.27     19.37 o 
  18  10   0      166.41      146.92     35.15 o 
  20  10   0      123.98       57.22     30.99 o 
   1  11   0      443.17      445.21     18.43 o 
   3  11   0      779.83      852.66     23.70 o 
   5  11   0     2054.83     2271.01     37.39 o 
   7  11   0      106.57      104.05     14.65 o 
   9  11   0      597.31      654.22     49.83 o 
  11  11   0      700.27      828.19     54.78 o 
  13  11   0       41.16       25.81     24.68 o 
  15  11   0      599.32      653.80     74.11 o 
  17  11   0      835.18      778.93     94.29 o 
  19  11   0      427.37      384.57     57.57 o 
   0  12   0      155.10      227.61     47.53 o 
   2  12   0       19.79       34.59     11.53 o 
   4  12   0        2.30       17.77     10.51 o 
   6  12   0      200.36      184.91     31.42 o 
   8  12   0     1574.77     1601.80     39.41 o 
  10  12   0      413.62      452.86     63.50 o 
  12  12   0        3.51       49.21     21.47 o 
  14  12   0      347.28      359.88     54.97 o 
  16  12   0     1451.32     1753.82    164.22 o 
  18  12   0       68.25       58.54     26.86 o 
   1  13   0      191.74      195.42     22.91 o 
   3  13   0      946.89      960.98     25.35 o 
   5  13   0       22.08       31.82      9.91 o 
   7  13   0      202.73      207.10     29.14 o 
   9  13   0     4035.19     4286.35     79.73 o 
  11  13   0     2052.79     2375.25     62.00 o 
  13  13   0      266.18      300.29     36.55 o 
  15  13   0        0.72        7.57     17.03 o 
  17  13   0      862.53     1037.71    101.72 o 
  19  13   0       48.29       69.00     23.61 o 
   0  14   0     2408.91     2600.31     95.21 o 
   2  14   0      230.62      290.12     19.43 o 
   4  14   0        2.64       15.50     11.30 o 
   6  14   0     1848.45     2038.07     38.91 o 
   8  14   0      440.84      434.85     31.85 o 
  10  14   0     2195.22     2451.57     61.24 o 
  12  14   0     5446.28     6490.23    139.44 o 
  14  14   0      707.30      628.95     83.69 o 
  16  14   0      444.62      343.76     48.69 o 
  18  14   0        1.54       23.23     26.53 o 
   1  15   0     1285.45     1333.17     29.38 o 
   3  15   0       82.70      101.89     20.24 o 
   5  15   0      151.35      177.97     28.28 o 
   7  15   0      294.68      349.09     30.03 o 
   9  15   0     1263.55     1460.22     78.71 o 
  11  15   0      598.78      575.27     78.21 o 
  13  15   0        7.34       26.24     21.93 o 
  15  15   0        0.63       20.25     20.06 o 
  17  15   0       39.62       89.33     22.81 o 
   0  16   0        2.11       26.72     20.72 o 
   2  16   0       82.52       85.19     22.12 o 
   4  16   0     1423.02     1497.58     29.83 o 
   6  16   0     1217.60     1220.55     39.95 o 
   8  16   0       19.42       26.80     13.25 o 
  10  16   0      111.41       64.36     21.40 o 
  12  16   0      228.61      172.70     30.55 o 
  14  16   0      870.84      817.94    111.73 o 
  16  16   0       20.86       58.75     20.49 o 
   1  17   0       39.49       59.75     20.41 o 
   3  17   0      157.66      153.27     36.01 o 
   5  17   0      957.05     1299.36     73.18 o 
   7  17   0     1247.68     1090.85     39.52 o 
   9  17   0        3.12       20.66     14.26 o 
  11  17   0       63.18       61.02     16.66 o 
  13  17   0      401.96      438.47     72.16 o 
  15  17   0       17.48       30.13     18.84 o 
   0  18   0     1489.05     1569.35    151.26 o 
   2  18   0      492.40      454.80     38.21 o 
   4  18   0      457.38      502.44     31.14 o 
   6  18   0     2122.26     2224.19     48.63 o 
   8  18   0      521.38      524.13     63.84 o 
  10  18   0        7.43       44.25     17.30 o 
  12  18   0        8.81       55.80     19.37 o 
  14  18   0        2.42       -3.26     28.52 o 
   1  19   0      617.69      678.14     49.99 o 
   3  19   0      357.26      292.76     44.69 o 
   5  19   0       12.28        8.01     15.09 o 
   7  19   0       34.95       43.82     16.18 o 
   9  19   0      104.18      102.62     27.68 o 
  11  19   0        0.69       37.06     20.03 o 
  13  19   0        0.49       38.36     23.36 o 
   0  20   0     1129.77     1366.24     47.55 o 
   2  20   0      308.99      288.52     33.76 o 
   4  20   0        3.99       30.38     16.72 o 
   6  20   0        0.60       13.41     19.92 o 
   8  20   0       47.58       56.04     24.25 o 
  10  20   0       56.33       83.44     23.76 o 
   1  21   0        7.15      -15.63     28.47 o 
   3  21   0      414.87      439.66     76.91 o 
   5  21   0      135.70       89.17     22.99 o 
   7  21   0       15.65       39.28     31.52 o 
   9  21   0       29.64       37.05     16.17 o 
   0  22   0        5.98       71.96     45.26 o 
   2  22   0        1.94       43.58     24.81 o 
   4  22   0       60.20       26.80     24.31 o 
   6  22   0        0.58       13.13     28.12 o 
   1  23   0        0.07       15.94     39.37 o 
   3  23   0       36.06       27.70     28.83 o 
 -23   1   1        6.08       29.86     18.59 o 
 -21   1   1      235.64      207.31     35.19 o 
 -19   1   1       76.13       78.76     24.78 o 
 -17   1   1        5.44       42.12     26.84 o 
 -15   1   1       82.05      103.31     27.29 o 
 -13   1   1      814.39      689.87    110.99 o 
 -11   1   1      234.79      263.26     41.12 o 
  -9   1   1     1365.57     1501.44     46.19 o 
  -7   1   1      453.88      426.92     39.89 o 
  -5   1   1    12403.26    11314.39     99.41 o 
  -3   1   1    35601.96    34787.79    262.00 o 
  -1   1   1    19044.74    16864.33    202.95 o 
   1   1   1      339.20      313.55     14.27 o 
   3   1   1     1914.97     2148.09     30.49 o 
   5   1   1    16724.45    15199.03    147.46 o 
   7   1   1      149.50      160.62     18.65 o 
   9   1   1     2074.34     1893.00     42.18 o 
  11   1   1     1416.82     1580.76     97.93 o 
  13   1   1      778.50     1047.53    118.57 o 
  15   1   1      424.11      320.01     42.63 o 
  17   1   1      571.27      468.51     63.16 o 
  19   1   1      120.24      129.96     30.90 o 
  21   1   1       64.39       56.87     29.23 o 
 -22   2   1      101.46       69.58     29.76 o 
 -20   2   1      480.36      418.62     65.25 o 
 -18   2   1      399.62      327.34     53.20 o 
 -16   2   1     1758.00     1935.81     68.96 o 
 -14   2   1      420.81      408.90     51.75 o 
 -12   2   1     1456.82     1524.12     54.69 o 
 -10   2   1     4453.98     4871.84    149.82 o 
  -8   2   1       86.53      130.73     16.38 o 
  -6   2   1    11273.82    10823.48     93.59 o 
  -4   2   1    10532.04     9650.14     82.07 o 
  -2   2   1     7378.60     6858.62     83.10 o 
   0   2   1     2037.16     1821.69     24.09 o 
   2   2   1     2350.69     1774.62     25.95 o 
   4   2   1     3861.06     3681.95     32.12 o 
   6   2   1     1595.97     1200.69     24.95 o 
   8   2   1     3401.90     3809.16     81.43 o 
  10   2   1     2959.47     2954.54     49.72 o 
  12   2   1       60.19       36.59     21.38 o 
  14   2   1       10.51       -9.89     27.96 o 
  16   2   1        0.27       36.21     25.94 o 
  18   2   1     1128.58     1317.95    102.37 o 
  20   2   1      434.82      254.92     46.35 o 
  22   2   1      713.41     1040.88    171.38 o 
 -23   3   1        5.96       29.44     21.60 o 
 -21   3   1       18.17       87.85     23.89 o 
 -19   3   1      374.58      259.18     41.13 o 
 -17   3   1        6.76        7.18     21.28 o 
 -15   3   1      512.85      509.19     68.96 o 
 -13   3   1        0.00       19.86     23.09 o 
 -11   3   1      157.02      170.37     27.14 o 
  -9   3   1     9373.75     9462.94    122.53 o 
  -7   3   1     1611.18     1372.54     26.15 o 
  -5   3   1       18.62       19.11      8.50 o 
  -3   3   1     1512.81     1428.72     19.89 o 
  -1   3   1    22863.99    20796.40    108.92 o 
   1   3   1    25957.70    22976.60    201.03 o 
   3   3   1     1125.97      726.22     14.93 o 
   5   3   1      566.45      466.56     15.46 o 
   7   3   1     2316.30     2139.47     35.06 o 
   9   3   1        0.18       27.24     12.56 o 
  11   3   1       12.93       64.90     15.69 o 
  13   3   1     2046.87     2076.86     78.65 o 
  15   3   1       72.29       96.95     27.90 o 
  17   3   1      784.10      862.71     99.02 o 
  19   3   1      404.21      420.54     49.90 o 
  21   3   1        2.72       -7.00     26.71 o 
 -22   4   1        1.16        8.18     26.70 o 
 -20   4   1       22.37       25.17     21.12 o 
 -18   4   1       68.88       69.80     21.78 o 
 -16   4   1       19.96       94.11     23.25 o 
 -14   4   1      235.28      232.00     30.21 o 
 -12   4   1      655.87      783.21     83.76 o 
 -10   4   1       99.75      128.20     14.91 o 
  -8   4   1       55.54       51.05      7.96 o 
  -6   4   1     6466.37     5915.71     45.33 o 
  -4   4   1     4273.49     3830.35     30.06 o 
  -2   4   1     1345.69     1174.63     16.41 o 
   0   4   1     5325.36     4799.77     47.98 o 
   2   4   1     4906.04     4865.55     31.08 o 
   4   4   1      367.75      270.63     13.65 o 
   6   4   1      935.73     1090.13     19.75 o 
   8   4   1     5156.51     5406.31    119.06 o 
  10   4   1      639.79      542.16     40.34 o 
  12   4   1      484.85      494.62     56.49 o 
  14   4   1      284.85      293.90     39.71 o 
  16   4   1      559.23      526.48     70.89 o 
  18   4   1      127.86      131.26     27.68 o 
  20   4   1      103.99       88.75     31.16 o 
  22   4   1       24.68       25.30     27.41 o 
 -23   5   1       38.31       69.28     26.15 o 
 -21   5   1      253.24      230.08     39.92 o 
 -19   5   1      230.33      188.23     33.68 o 
 -17   5   1     1493.01     1347.73     87.72 o 
 -15   5   1     6125.19     6907.19     96.32 o 
 -13   5   1        0.25       -0.62     25.65 o 
 -11   5   1     1809.47     1957.93     71.27 o 
  -9   5   1      408.69      362.94     28.77 o 
  -7   5   1      410.46      316.91     21.15 o 
  -5   5   1     3591.86     3107.26     41.97 o 
  -3   5   1    10906.93     9017.21     68.42 o 
  -1   5   1     2004.85     1889.41     22.84 o 
   1   5   1     7559.70     6528.23     63.86 o 
   3   5   1      206.39      130.88     11.89 o 
   5   5   1       61.08       91.82     10.46 o 
   7   5   1       14.49       22.84      5.92 o 
   9   5   1      626.90      520.99     61.74 o 
  11   5   1     2487.03     3053.81     66.24 o 
  13   5   1      132.25      158.26     26.80 o 
  15   5   1      358.77      290.63     51.95 o 
  17   5   1      110.46      101.03     25.18 o 
  19   5   1      285.11      236.37     36.35 o 
  21   5   1      229.74      206.68     49.46 o 
 -22   6   1       21.44       48.82     16.55 o 
 -20   6   1       47.41       44.34     18.34 o 
 -18   6   1      842.07      783.54     89.58 o 
 -16   6   1      218.04      129.67     35.50 o 
 -14   6   1      105.87       94.04     27.08 o 
 -12   6   1      411.80      561.85     78.65 o 
 -10   6   1      832.44      959.30     34.52 o 
  -8   6   1     1586.28     1806.78     34.94 o 
  -6   6   1       43.73       54.97      8.42 o 
  -4   6   1    11159.91    10689.25    105.46 o 
  -2   6   1     4519.90     3428.83     26.69 o 
   0   6   1     2255.93     1829.68     23.36 o 
   2   6   1     6538.61     5714.43     37.06 o 
   4   6   1      912.66     1003.88     19.85 o 
   6   6   1     2009.01     1913.99     25.71 o 
   8   6   1      961.98      971.25     25.81 o 
  10   6   1     8405.83     9354.46    167.21 o 
  12   6   1      744.50      791.68     78.05 o 
  14   6   1      449.42      423.06     48.67 o 
  16   6   1       96.37      110.53     22.79 o 
  18   6   1       14.81       24.22     20.61 o 
  20   6   1        6.20       81.38     25.55 o 
 -21   7   1       25.93        7.64     28.08 o 
 -19   7   1      775.92      734.82     74.98 o 
 -17   7   1     1116.63     1066.85     91.71 o 
 -15   7   1       41.95       25.01     24.51 o 
 -13   7   1      234.37      225.06     29.92 o 
 -11   7   1        0.91       18.93     21.88 o 
  -9   7   1     4428.16     4372.31     70.29 o 
  -7   7   1      187.88      192.53     24.77 o 
  -5   7   1        7.80       19.19      5.35 o 
  -3   7   1     1191.26     1263.69     16.56 o 
  -1   7   1      513.81      402.76     11.41 o 
   1   7   1     2487.90     2505.61     27.97 o 
   3   7   1     5013.93     4773.70     52.73 o 
   5   7   1       10.95       20.81      5.79 o 
   7   7   1       35.25       64.60     13.50 o 
   9   7   1      195.62      192.81     25.07 o 
  11   7   1     1620.12     1600.40     73.93 o 
  13   7   1      286.90      259.35     44.84 o 
  15   7   1      155.04      156.77     26.21 o 
  17   7   1       27.97       52.21     19.39 o 
  19   7   1      165.15      103.22     28.97 o 
  21   7   1       30.04       64.12     27.07 o 
 -22   8   1        0.09       -7.91     30.46 o 
 -20   8   1      181.49      151.07     34.73 o 
 -18   8   1        1.00        5.45     21.06 o 
 -16   8   1       81.78      144.96     28.61 o 
 -14   8   1      477.81      636.08     71.93 o 
 -12   8   1      403.46      439.70     46.03 o 
 -10   8   1      157.97      150.07     20.83 o 
  -8   8   1      742.03      682.77     34.71 o 
  -6   8   1     1536.22     1688.87     26.21 o 
  -4   8   1      838.15      823.91     11.90 o 
  -2   8   1      778.69      574.92     12.43 o 
   0   8   1      367.52      397.10     11.20 o 
   2   8   1     9365.04     8757.42     74.60 o 
   4   8   1      262.35      208.99     22.87 o 
   6   8   1     2384.32     2729.14     36.73 o 
   8   8   1      861.03      893.23     30.20 o 
  10   8   1      108.88       98.45     15.57 o 
  12   8   1      190.21      178.46     27.77 o 
  14   8   1      381.36      448.04     46.76 o 
  16   8   1       29.44       64.11     18.48 o 
  18   8   1      801.77      828.86    103.89 o 
  20   8   1        7.02       -6.59     26.82 o 
 -21   9   1      108.97      114.61     31.13 o 
 -19   9   1       20.40       45.67     19.79 o 
 -17   9   1      613.99      553.22     63.12 o 
 -15   9   1      103.14      122.07     23.16 o 
 -13   9   1      192.15      175.69     30.54 o 
 -11   9   1       55.64       71.18     25.15 o 
  -9   9   1     2761.37     2749.93     76.99 o 
  -7   9   1      227.93      288.85     34.86 o 
  -5   9   1      454.38      468.31     20.90 o 
  -3   9   1     2201.96     2006.06     22.50 o 
  -1   9   1     1219.20     1492.80     20.88 o 
   1   9   1       11.74       19.35      6.28 o 
   3   9   1     3069.65     2998.43     33.48 o 
   5   9   1     1104.51      982.18     20.27 o 
   7   9   1      385.58      407.73     50.45 o 
   9   9   1        0.33       -6.40     19.63 o 
  11   9   1      632.39      640.82     51.60 o 
  13   9   1     1256.50     1260.74     85.27 o 
  15   9   1       13.15       -8.35     25.21 o 
  17   9   1      462.74      391.14     50.97 o 
  19   9   1        1.97       52.41     19.16 o 
 -20  10   1      279.21      226.47     46.93 o 
 -18  10   1      181.24      206.68     36.45 o 
 -16  10   1        1.18       19.18     24.05 o 
 -14  10   1      413.66      383.73     54.81 o 
 -12  10   1      334.18      370.34     43.58 o 
 -10  10   1       83.99       84.53     18.53 o 
  -8  10   1      594.09      667.58     26.98 o 
  -6  10   1       29.24       13.01     11.12 o 
  -4  10   1    12494.04    13587.05    117.26 o 
  -2  10   1     1495.58     1471.59     19.38 o 
   0  10   1    10859.47    11326.61     93.00 o 
   2  10   1      386.83      435.81     16.23 o 
   4  10   1      349.92      300.65     23.77 o 
   6  10   1     1122.82     1227.94     38.41 o 
   8  10   1       24.82       39.78     13.97 o 
  10  10   1      467.92      502.24     64.08 o 
  12  10   1     1700.26     2006.92     54.13 o 
  14  10   1      994.97      955.90    106.14 o 
  16  10   1     1090.53     1056.80    112.81 o 
  18  10   1        1.06       25.99     19.81 o 
  20  10   1      672.46      520.98     92.41 o 
 -21  11   1        1.85       46.44     22.42 o 
 -19  11   1      132.27      127.57     32.59 o 
 -17  11   1      401.71      427.05     48.47 o 
 -15  11   1      765.46      714.48     93.50 o 
 -13  11   1       65.10       47.82     21.15 o 
 -11  11   1     4908.40     5071.94     87.29 o 
  -9  11   1     1619.19     1631.33     53.75 o 
  -7  11   1     4367.40     4705.94     97.81 o 
  -5  11   1     1528.99     1561.80     24.16 o 
  -3  11   1     1417.93     1488.54     24.08 o 
  -1  11   1      336.82      414.88     15.71 o 
   1  11   1       74.82       43.03     11.11 o 
   3  11   1      824.88      949.02     34.01 o 
   5  11   1       96.04      145.96     21.02 o 
   7  11   1      387.03      426.44     34.87 o 
   9  11   1      286.55      258.51     37.08 o 
  11  11   1       24.26       35.36     16.95 o 
  13  11   1      623.42      540.38     76.30 o 
  15  11   1       89.19      104.56     25.03 o 
  17  11   1        7.22       40.23     24.58 o 
  19  11   1      370.38      360.23     58.42 o 
 -20  12   1       73.06       71.95     21.70 o 
 -18  12   1      264.01      202.46     46.09 o 
 -16  12   1      380.76      294.92     42.17 o 
 -14  12   1     2278.05     2653.80     61.01 o 
 -12  12   1     1153.31     1201.12     56.27 o 
 -10  12   1     2362.90     2422.51     64.70 o 
  -8  12   1      333.27      365.56     41.51 o 
  -6  12   1      107.40       95.50     14.70 o 
  -4  12   1      800.39      723.73     32.05 o 
  -2  12   1      529.60      478.15     21.77 o 
   0  12   1      788.00      938.72     19.54 o 
   2  12   1      241.34      275.55     28.05 o 
   4  12   1       88.42       85.36     20.32 o 
   6  12   1     1017.86     1132.06     36.83 o 
   8  12   1       16.54       34.56     13.46 o 
  10  12   1      450.75      511.94     42.67 o 
  12  12   1       50.75       78.10     23.76 o 
  14  12   1      700.93      789.95     85.56 o 
  16  12   1      377.71      295.22     51.39 o 
  18  12   1      149.42      142.16     37.28 o 
 -19  13   1       36.50       55.29     22.66 o 
 -17  13   1       84.63      105.39     26.43 o 
 -15  13   1      245.06      179.74     29.53 o 
 -13  13   1       27.82       72.64     21.40 o 
 -11  13   1     1807.44     1820.89     55.91 o 
  -9  13   1     1143.85     1284.47     34.56 o 
  -7  13   1       45.28       50.20     12.87 o 
  -5  13   1      146.83      113.09     20.31 o 
  -3  13   1      671.01      716.44     19.35 o 
  -1  13   1     3533.94     3616.69     76.45 o 
   1  13   1       38.33       55.68     14.00 o 
   3  13   1      946.13     1007.15     30.23 o 
   5  13   1     1011.81     1039.49     59.35 o 
   7  13   1      917.64      923.80     36.79 o 
   9  13   1     1696.23     1783.02     42.51 o 
  11  13   1       16.23       18.19     20.26 o 
  13  13   1       75.11       58.09     21.86 o 
  15  13   1       40.49       52.58     26.27 o 
  17  13   1      207.02      193.07     37.26 o 
 -18  14   1      612.57      583.86     95.41 o 
 -16  14   1     1298.25     1525.71    208.41 o 
 -14  14   1     1526.76     1939.13     96.69 o 
 -12  14   1     2225.21     2534.33     70.66 o 
 -10  14   1      389.06      392.27     46.00 o 
  -8  14   1      663.09      739.01     56.29 o 
  -6  14   1      126.61      126.38     17.61 o 
  -4  14   1       97.14       48.77     14.74 o 
  -2  14   1       46.74       70.98     11.04 o 
   0  14   1      938.54      926.41     28.83 o 
   2  14   1     2648.81     2703.04     46.62 o 
   4  14   1      618.35      628.36     30.96 o 
   6  14   1     4186.00     4456.35     64.98 o 
   8  14   1     1405.02     1468.28     56.52 o 
  10  14   1     1148.54     1169.22     70.50 o 
  12  14   1       75.21       45.38     23.48 o 
  14  14   1     1398.57     1577.82     61.40 o 
  16  14   1       62.68       84.00     23.88 o 
 -17  15   1       18.54       10.38     22.79 o 
 -15  15   1     1391.24     1727.80    126.07 o 
 -13  15   1      223.29      216.94     38.15 o 
 -11  15   1      933.06      829.16     89.78 o 
  -9  15   1        7.02       23.06     15.84 o 
  -7  15   1        8.67        1.86     10.04 o 
  -5  15   1      857.38      981.12     35.90 o 
  -3  15   1       16.28       18.16      8.89 o 
  -1  15   1       19.02        4.35     14.40 o 
   1  15   1      101.33       87.70     20.37 o 
   3  15   1       35.69       35.81     13.45 o 
   5  15   1      572.09      488.06     33.75 o 
   7  15   1      289.39      288.74     34.67 o 
   9  15   1     1033.80     1074.81     65.36 o 
  11  15   1      466.78      414.95     67.09 o 
  13  15   1      282.77      301.33     50.11 o 
  15  15   1      339.18      314.70     61.38 o 
  17  15   1       28.37       46.35     24.90 o 
 -16  16   1      160.32      171.89     40.13 o 
 -14  16   1      400.82      386.05     54.83 o 
 -12  16   1     1304.25     1531.95     88.65 o 
 -10  16   1        9.99       22.62     17.38 o 
  -8  16   1      133.22      150.18     25.42 o 
  -6  16   1       60.35       79.16     19.48 o 
  -4  16   1      700.80      744.28     23.49 o 
  -2  16   1       33.79       27.09     14.63 o 
   0  16   1      858.42      902.06     31.79 o 
   2  16   1      632.87      551.23     29.64 o 
   4  16   1       22.61       27.66     14.04 o 
   6  16   1      776.15      653.59     35.78 o 
   8  16   1       17.34       22.67     13.27 o 
  10  16   1     1584.90     1779.75     73.55 o 
  12  16   1       47.50       67.09     21.48 o 
  14  16   1      188.37      143.31     29.40 o 
  16  16   1      137.53      160.65     29.80 o 
 -15  17   1      338.32      257.46     47.06 o 
 -13  17   1       23.46       -0.24     20.68 o 
 -11  17   1      145.34      121.59     26.51 o 
  -9  17   1     1337.09     1633.47     50.09 o 
  -7  17   1      485.06      422.85     32.91 o 
  -5  17   1      256.13      210.56     38.13 o 
  -3  17   1      257.41      282.51     29.98 o 
  -1  17   1     1448.01     1390.28     42.59 o 
   1  17   1      332.82      381.63     30.69 o 
   3  17   1       81.70       74.72     17.94 o 
   5  17   1       80.57       59.74     15.86 o 
   7  17   1      233.55      203.02     29.18 o 
   9  17   1        3.55       22.23     11.30 o 
  11  17   1      138.85      131.93     25.17 o 
  13  17   1      179.74      133.13     35.10 o 
  15  17   1       37.44       71.21     21.81 o 
 -14  18   1      288.38      286.06     46.99 o 
 -12  18   1       97.05       70.80     21.47 o 
 -10  18   1       45.22       27.81     19.50 o 
  -8  18   1      867.35      818.48     59.39 o 
  -6  18   1     1259.86     1319.70     57.11 o 
  -4  18   1        3.71        7.55      8.82 o 
  -2  18   1        1.48       -7.28     14.66 o 
   0  18   1       62.02       41.02     17.39 o 
   2  18   1      654.13      679.81     34.57 o 
   4  18   1     1863.09     2052.60     44.84 o 
   6  18   1      466.62      395.16     50.92 o 
   8  18   1      203.07      191.78     32.48 o 
  10  18   1        0.46       14.93     20.25 o 
  12  18   1        0.00       66.08     17.77 o 
  14  18   1       29.88       52.93     27.94 o 
 -13  19   1        5.55       37.09     22.71 o 
 -11  19   1       40.12       40.20     18.82 o 
  -9  19   1       56.86       60.28     23.26 o 
  -7  19   1       61.93       61.48     25.04 o 
  -5  19   1      318.39      333.00     50.29 o 
  -3  19   1     1442.08     1513.64     54.07 o 
  -1  19   1     1088.55      992.92     46.05 o 
   1  19   1       74.29       44.39     15.05 o 
   3  19   1      459.96      380.46     52.64 o 
   5  19   1      401.97      384.52     68.55 o 
   7  19   1       20.62       23.42     20.84 o 
   9  19   1       55.46       45.57     13.36 o 
  11  19   1      220.31      166.47     33.88 o 
 -12  20   1      133.78      128.50     39.16 o 
 -10  20   1        2.97       21.31     28.38 o 
  -8  20   1       45.77       55.09     17.54 o 
  -6  20   1      866.93      863.00     49.70 o 
  -4  20   1       76.11       69.62     19.39 o 
  -2  20   1      260.47      201.85     42.26 o 
   0  20   1      129.38       83.48     26.33 o 
   2  20   1      276.44      248.34     45.63 o 
   4  20   1        9.95       26.43     17.71 o 
   6  20   1      139.75      160.26     30.78 o 
   8  20   1       70.35       75.42     16.07 o 
  10  20   1      216.53      145.67     37.88 o 
  -9  21   1      293.09      275.31     49.89 o 
  -7  21   1       60.58       72.69     20.92 o 
  -5  21   1       36.26       23.63     15.32 o 
  -3  21   1       48.40       44.94     19.37 o 
  -1  21   1       31.95       46.32     23.59 o 
   1  21   1       64.76       28.56     13.73 o 
   3  21   1       13.30       38.76     16.71 o 
   5  21   1       38.51       47.26     29.35 o 
   7  21   1      165.38      130.36     42.92 o 
   9  21   1        0.73       15.76     29.69 o 
  -6  22   1      107.17       87.29     26.33 o 
  -4  22   1      138.74      114.17     37.68 o 
  -2  22   1      345.65      243.00     72.20 o 
   0  22   1      121.16      137.23     45.31 o 
   2  22   1       62.34       75.82     25.55 o 
   4  22   1       26.13       56.28     24.97 o 
   6  22   1       41.07       67.69     36.51 o 
  -3  23   1       96.63       72.21     35.01 o 
  -1  23   1        1.29       27.97     28.70 o 
   1  23   1        6.83       17.73     17.47 o 
 -24   0   2      174.30      194.34     53.29 o 
 -22   0   2       10.39       15.74     43.73 o 
 -20   0   2       54.21       68.00     32.11 o 
 -18   0   2       65.67      135.73     60.24 o 
 -16   0   2      478.42      390.94     97.68 o 
 -14   0   2     1219.42     1012.93     95.05 o 
 -12   0   2      814.96     1122.46    103.51 o 
 -10   0   2    11530.71    12245.27    186.92 o 
  -8   0   2     2144.74     1717.16     35.58 o 
  -6   0   2   146533.28   176548.80   2621.77 o 
  -4   0   2   106194.34   114027.90   2431.65 o 
  -2   0   2    29863.73    26405.66    198.89 o 
   0   0   2    60402.44    61153.10    895.61 o 
   2   0   2     5710.10     4761.38     88.34 o 
   4   0   2     4473.65     4265.25     47.32 o 
   6   0   2    12959.24    11120.49    257.21 o 
   8   0   2     1569.63     1692.05     95.80 o 
  10   0   2     4768.74     5634.85    214.30 o 
  12   0   2    10382.86    11871.85    418.91 o 
  14   0   2     4794.85     5109.37    289.06 o 
  16   0   2     8687.80    10564.34    289.02 o 
  18   0   2      689.88      773.68    132.98 o 
  20   0   2     1913.33     1994.86    117.06 o 
 -23   1   2       89.80      101.22     31.49 o 
 -21   1   2      364.52      387.16     58.55 o 
 -19   1   2      371.67      285.56     41.63 o 
 -17   1   2       51.50       95.18     22.30 o 
 -15   1   2      699.49      665.44     91.95 o 
 -13   1   2      113.33      121.74     30.38 o 
 -11   1   2     2918.43     3512.41    111.27 o 
  -9   1   2    18937.93    18713.88    278.30 o 
  -7   1   2     3963.74     3204.07     44.38 o 
  -5   1   2    76906.89    80060.02    379.61 o 
  -3   1   2     6277.78     5788.41     56.80 o 
  -1   1   2     4985.09     4252.72     33.10 o 
   1   1   2    39912.11    37442.16    322.52 o 
   3   1   2     4399.34     3875.29     32.02 o 
   5   1   2    19205.38    17982.46    156.04 o 
   7   1   2       19.08       36.28     11.24 o 
   9   1   2     1972.49     1851.92     41.77 o 
  11   1   2        5.08       30.70     23.23 o 
  13   1   2      122.59      161.87     27.70 o 
  15   1   2      111.44      109.61     20.97 o 
  17   1   2      481.89      538.71     62.98 o 
  19   1   2       94.68      126.66     31.49 o 
  21   1   2      259.21      207.48     39.23 o 
 -24   2   2       51.13       71.67     24.38 o 
 -22   2   2       10.91        3.23     27.15 o 
 -20   2   2       54.94       79.72     25.84 o 
 -18   2   2       92.82       50.09     21.54 o 
 -16   2   2     1113.60     1311.02     63.01 o 
 -14   2   2        0.20        3.07     18.51 o 
 -12   2   2       76.71       42.80     19.34 o 
 -10   2   2     1547.20     1482.41     43.58 o 
  -8   2   2      766.19     1074.27     27.82 o 
  -6   2   2      466.25      534.77     21.09 o 
  -4   2   2     6789.04     6465.69     65.56 o 
  -2   2   2    55766.18    54954.89    670.12 o 
   0   2   2       47.14       97.31     10.92 o 
   2   2   2    59774.59    57423.41    625.21 o 
   4   2   2     1027.49     1082.50     16.59 o 
   6   2   2       21.44       15.73     12.00 o 
   8   2   2       99.22       78.33     12.11 o 
  10   2   2     1974.58     2358.94     56.59 o 
  12   2   2      186.78      151.09     28.42 o 
  14   2   2      948.78     1161.40     55.70 o 
  16   2   2      869.33      810.39     83.69 o 
  18   2   2     1546.19     1720.42     86.54 o 
  20   2   2      357.94      400.61     53.75 o 
 -23   3   2      188.51      187.23     41.55 o 
 -21   3   2      212.83      201.38     37.50 o 
 -19   3   2       11.62       60.20     22.92 o 
 -17   3   2      127.73      103.72     24.33 o 
 -15   3   2       48.73       67.07     27.16 o 
 -13   3   2      541.83      671.22     59.47 o 
 -11   3   2     1392.49     1301.73     36.76 o 
  -9   3   2     2245.30     2313.64     51.93 o 
  -7   3   2        0.46        2.12      9.44 o 
  -5   3   2      335.35      304.82     14.25 o 
  -3   3   2     1915.31     1631.01     20.90 o 
  -1   3   2    58755.39    59509.28    525.82 o 
   1   3   2     2784.17     2555.49     23.11 o 
   3   3   2    31898.38    30561.72    326.55 o 
   5   3   2     5110.64     4082.78     66.42 o 
   7   3   2      989.22      962.41     26.43 o 
   9   3   2      825.21      919.05     28.09 o 
  11   3   2       95.33      143.39     23.99 o 
  13   3   2        6.33       10.83     16.66 o 
  15   3   2      326.97      271.19     40.46 o 
  17   3   2      191.48      181.61     31.95 o 
  19   3   2      237.03      224.90     38.68 o 
  21   3   2        9.62       13.50     23.48 o 
 -22   4   2       63.39      102.73     33.25 o 
 -20   4   2      980.37      718.37    100.57 o 
 -18   4   2     1130.38     1123.55    141.26 o 
 -16   4   2     1369.84     1351.05     95.61 o 
 -14   4   2      469.82      542.63     58.36 o 
 -12   4   2     3169.93     3357.45     58.82 o 
 -10   4   2       38.14       61.93     13.08 o 
  -8   4   2      533.30      385.59     25.26 o 
  -6   4   2      124.70      116.79     12.02 o 
  -4   4   2     1490.10     1247.69     18.70 o 
  -2   4   2      757.03      878.86     14.61 o 
   0   4   2    78552.79    80557.48    640.52 o 
   2   4   2     1449.86     1570.28     26.24 o 
   4   4   2     8483.36     8139.70     77.65 o 
   6   4   2    21917.41    23673.91    269.64 o 
   8   4   2    10084.56    10807.05    120.68 o 
  10   4   2     1205.84     1290.43     30.64 o 
  12   4   2       67.45       90.07     18.65 o 
  14   4   2      462.50      399.79     53.40 o 
  16   4   2      867.64      913.02    102.25 o 
  18   4   2       97.10       71.72     21.32 o 
  20   4   2      186.89      152.57     34.38 o 
 -23   5   2        0.01       14.65     20.07 o 
 -21   5   2      299.26      240.74     45.69 o 
 -19   5   2       21.24       34.44     24.19 o 
 -17   5   2        6.00      -36.47     29.95 o 
 -15   5   2     4450.01     4881.05    106.94 o 
 -13   5   2      834.41      902.36     77.15 o 
 -11   5   2     1250.25     1317.90     38.62 o 
  -9   5   2     5804.28     6074.66     92.14 o 
  -7   5   2     8195.45     8048.85    100.21 o 
  -5   5   2     1043.78      943.74     15.73 o 
  -3   5   2      926.47      903.30     17.43 o 
  -1   5   2       96.77      118.00      7.42 o 
   1   5   2       57.08      103.59     10.33 o 
   3   5   2     3466.81     2811.63     40.94 o 
   5   5   2     5768.19     6291.82     77.39 o 
   7   5   2     1005.51     1185.22     49.09 o 
   9   5   2      172.37      212.97     27.69 o 
  11   5   2      838.71      934.86     46.07 o 
  13   5   2      285.81      336.55     45.69 o 
  15   5   2      519.81      486.76     61.01 o 
  17   5   2      505.78      527.71     66.96 o 
  19   5   2       17.59       45.32     23.21 o 
  21   5   2       44.70       74.09     34.95 o 
 -22   6   2       71.23       42.31     31.41 o 
 -20   6   2       10.88       53.91     21.52 o 
 -18   6   2      640.37      615.41     74.30 o 
 -16   6   2     1299.51     1408.38     64.46 o 
 -14   6   2       57.68       45.06     21.59 o 
 -12   6   2        6.95       36.80     22.03 o 
 -10   6   2      192.54      234.64     30.38 o 
  -8   6   2      182.68      203.24     23.48 o 
  -6   6   2     1583.78     1403.14     24.70 o 
  -4   6   2     3028.83     2687.33     26.26 o 
  -2   6   2       78.73      139.25     10.97 o 
   0   6   2     9426.08     9112.51     98.26 o 
   2   6   2      558.02      571.74     11.95 o 
   4   6   2     6971.54     7705.35     87.64 o 
   6   6   2      345.87      296.88     20.78 o 
   8   6   2     4132.62     4420.74     51.44 o 
  10   6   2      465.98      504.18     37.90 o 
  12   6   2      173.47      140.51     31.38 o 
  14   6   2      217.73      266.40     35.04 o 
  16   6   2      430.46      380.42     50.50 o 
  18   6   2      600.57      463.53     57.49 o 
  20   6   2      251.39      212.59     35.27 o 
 -23   7   2       32.76       39.21     20.92 o 
 -21   7   2        1.54       50.33     20.35 o 
 -19   7   2      146.36      104.00     22.11 o 
 -17   7   2     1012.87      810.53    114.83 o 
 -15   7   2      536.43      631.80     72.14 o 
 -13   7   2       91.30      101.69     25.35 o 
 -11   7   2        0.76       10.31     14.19 o 
  -9   7   2     1006.27      937.87     22.29 o 
  -7   7   2      233.49      219.11     19.59 o 
  -5   7   2       17.46       40.27      7.01 o 
  -3   7   2      657.09      851.27     15.04 o 
  -1   7   2       18.58       11.19      3.51 o 
   1   7   2       28.83       18.66      5.17 o 
   3   7   2    15724.28    14624.71    166.09 o 
   5   7   2      485.71      543.67     20.86 o 
   7   7   2      138.36      158.99     23.26 o 
   9   7   2      101.61       63.63     13.34 o 
  11   7   2      187.55      209.94     28.92 o 
  13   7   2      232.50      192.06     31.20 o 
  15   7   2       11.89       19.33     26.23 o 
  17   7   2      110.58       93.88     26.14 o 
  19   7   2      139.14      120.11     29.10 o 
 -22   8   2       78.30       83.64     23.23 o 
 -20   8   2      456.57      313.29     49.20 o 
 -18   8   2        9.48       50.41     20.96 o 
 -16   8   2      894.43      950.82    104.41 o 
 -14   8   2      538.45      532.43     63.66 o 
 -12   8   2     1233.67     1154.57     63.95 o 
 -10   8   2      615.31      583.55     26.61 o 
  -8   8   2      973.81     1047.36     31.07 o 
  -6   8   2     7163.04     7562.11     71.42 o 
  -4   8   2    10065.54     9963.88    123.70 o 
  -2   8   2     7288.37     7642.17     87.69 o 
   0   8   2       73.79      115.70     11.45 o 
   2   8   2       94.20       87.05     10.42 o 
   4   8   2     2519.93     2287.68     41.28 o 
   6   8   2      281.56      246.98     29.24 o 
   8   8   2      911.05      893.10     28.35 o 
  10   8   2      885.72     1108.74     38.81 o 
  12   8   2      167.98      200.76     34.04 o 
  14   8   2       15.54       34.20     20.12 o 
  16   8   2     1173.13     1274.15    105.15 o 
  18   8   2      810.56      627.11     88.28 o 
  20   8   2        8.71       51.70     35.81 o 
 -21   9   2        0.66       42.00     22.57 o 
 -19   9   2        4.23        0.53     27.56 o 
 -17   9   2        4.61       17.36     21.33 o 
 -15   9   2      566.02      599.89     73.02 o 
 -13   9   2      130.66      171.21     32.03 o 
 -11   9   2     1635.53     1733.61     43.73 o 
  -9   9   2      706.08      756.26     27.60 o 
  -7   9   2      929.75      963.01     16.34 o 
  -5   9   2     7951.34     8713.58    133.89 o 
  -3   9   2     2130.89     2047.21     44.71 o 
  -1   9   2     8381.54     9289.39    140.90 o 
   1   9   2       32.36       25.89      6.80 o 
   3   9   2      200.07      212.10     21.92 o 
   5   9   2      258.58      226.23     20.08 o 
   7   9   2       32.69       24.95     10.52 o 
   9   9   2     1472.21     1592.86     68.43 o 
  11   9   2     1546.93     1638.60     40.22 o 
  13   9   2       26.32       29.41     27.28 o 
  15   9   2      807.97      722.24     89.69 o 
  17   9   2       85.68       82.73     24.48 o 
  19   9   2        0.56       59.73     22.66 o 
 -20  10   2       87.06       90.81     28.80 o 
 -18  10   2      165.63      216.44     35.33 o 
 -16  10   2       50.35       95.82     23.46 o 
 -14  10   2        0.03       33.90     24.84 o 
 -12  10   2     1192.09     1111.28     53.78 o 
 -10  10   2        8.93       25.65     12.86 o 
  -8  10   2      762.93      711.58     41.73 o 
  -6  10   2     3596.64     3731.04     39.38 o 
  -4  10   2     2374.65     2283.96     29.79 o 
  -2  10   2      465.99      479.55     11.00 o 
   0  10   2      199.56      275.20     20.08 o 
   2  10   2       89.81      135.24     16.49 o 
   4  10   2        4.20       29.54      9.73 o 
   6  10   2       85.13       44.45     17.85 o 
   8  10   2     1305.31     1415.28     36.84 o 
  10  10   2      781.32      818.14     89.15 o 
  12  10   2     1794.61     1899.03     85.54 o 
  14  10   2       52.18       58.71     22.74 o 
  16  10   2      443.17      390.32     56.71 o 
  18  10   2      143.51      161.21     34.82 o 
 -21  11   2        6.36       -2.38     26.01 o 
 -19  11   2        0.80       11.16     25.07 o 
 -17  11   2       39.61       39.86     26.10 o 
 -15  11   2        3.18       28.45     20.10 o 
 -13  11   2       46.88       44.38     20.82 o 
 -11  11   2     1435.80     1570.05     49.94 o 
  -9  11   2     1598.41     1522.46     49.54 o 
  -7  11   2       14.12        7.32     11.52 o 
  -5  11   2     2656.70     2533.42     30.82 o 
  -3  11   2       47.78       68.97      6.60 o 
  -1  11   2      394.38      339.39     17.11 o 
   1  11   2       27.36       37.60      9.90 o 
   3  11   2        2.10       35.05      8.53 o 
   5  11   2      276.79      321.15     38.42 o 
   7  11   2     1030.43      937.52     36.33 o 
   9  11   2      276.03      237.48     31.41 o 
  11  11   2     2021.26     2314.58     60.84 o 
  13  11   2      403.07      395.31     57.32 o 
  15  11   2      288.22      252.58     36.50 o 
  17  11   2       15.76       50.74     24.52 o 
 -20  12   2      559.23      428.28     85.29 o 
 -18  12   2       23.32       42.10     22.47 o 
 -16  12   2      489.59      482.51     71.84 o 
 -14  12   2      151.75      146.78     27.18 o 
 -12  12   2     1078.72     1167.73     39.57 o 
 -10  12   2       47.51       40.03     14.58 o 
  -8  12   2      325.43      297.95     19.48 o 
  -6  12   2     1277.06     1329.58     35.53 o 
  -4  12   2      218.61      175.21      9.24 o 
  -2  12   2      482.39      503.69     16.85 o 
   0  12   2      825.07      732.20     30.50 o 
   2  12   2      880.20      779.36     32.18 o 
   4  12   2     2754.65     2898.77     50.16 o 
   6  12   2      733.43      933.57     60.31 o 
   8  12   2      685.16      849.23     52.57 o 
  10  12   2     7161.32     8009.47    173.16 o 
  12  12   2       78.56       45.54     22.77 o 
  14  12   2      854.05      834.08     80.67 o 
  16  12   2       62.73       51.75     17.05 o 
  18  12   2      137.53      163.18     47.19 o 
 -19  13   2       15.23       50.67     25.81 o 
 -17  13   2      679.54      573.19    102.89 o 
 -15  13   2      367.07      392.31     72.72 o 
 -13  13   2     2199.52     2585.98    146.72 o 
 -11  13   2      494.09      495.37     66.99 o 
  -9  13   2     3733.61     3936.92     71.97 o 
  -7  13   2     1526.80     1498.85     33.10 o 
  -5  13   2     1053.06     1034.18     26.72 o 
  -3  13   2      822.64      783.73     21.60 o 
  -1  13   2      268.53      331.55     34.23 o 
   1  13   2       88.53       97.92     19.76 o 
   3  13   2       30.04       53.40     15.95 o 
   5  13   2     2024.82     2214.59     43.80 o 
   7  13   2     5165.46     5339.93    101.61 o 
   9  13   2      869.68      940.22     53.22 o 
  11  13   2     1504.47     1723.51     59.25 o 
  13  13   2      888.89      983.83     78.99 o 
  15  13   2        2.49       21.29     20.18 o 
  17  13   2       95.72       85.16     23.93 o 
 -18  14   2      333.12      222.38     48.77 o 
 -16  14   2     1552.08     1815.46    109.65 o 
 -14  14   2       18.54       39.36     20.80 o 
 -12  14   2      808.78      928.44     95.55 o 
 -10  14   2      179.09      198.06     28.78 o 
  -8  14   2      474.68      453.00     30.77 o 
  -6  14   2       69.37       77.85     13.26 o 
  -4  14   2        1.25       10.89     13.86 o 
  -2  14   2      162.58      163.14     14.45 o 
   0  14   2     2524.58     2677.40     44.67 o 
   2  14   2       31.15       41.03     14.52 o 
   4  14   2     5450.41     6081.94     86.15 o 
   6  14   2     2399.18     2780.51     62.73 o 
   8  14   2      206.58      239.74     31.73 o 
  10  14   2     1586.95     1642.51     68.34 o 
  12  14   2        3.72       14.39     17.87 o 
  14  14   2      146.38       94.51     23.49 o 
  16  14   2      546.92      458.88     67.67 o 
 -17  15   2        9.35       11.15     26.84 o 
 -15  15   2      259.68      250.27     44.60 o 
 -13  15   2      136.29       80.63     25.31 o 
 -11  15   2     1187.15     1370.52     73.81 o 
  -9  15   2     1845.75     1891.33     71.55 o 
  -7  15   2     1457.89     1448.47     34.65 o 
  -5  15   2     1392.08     1476.20     31.86 o 
  -3  15   2      613.06      620.04     24.41 o 
  -1  15   2       19.57        5.40     14.04 o 
   1  15   2      969.63      899.71     31.73 o 
   3  15   2      965.05      982.44     60.22 o 
   5  15   2      886.46     1059.90     66.67 o 
   7  15   2      109.17      153.93     28.12 o 
   9  15   2        1.42       18.46     16.49 o 
  11  15   2        2.34       61.24     13.29 o 
  13  15   2      132.11       90.39     19.01 o 
  15  15   2      162.70      170.20     32.45 o 
 -16  16   2       34.34       23.01     28.20 o 
 -14  16   2      282.36      389.87     59.54 o 
 -12  16   2      179.47      169.19     36.99 o 
 -10  16   2      609.05      571.51     69.30 o 
  -8  16   2       30.03       43.27     18.19 o 
  -6  16   2      163.50      176.22     26.40 o 
  -4  16   2      911.56      865.31     27.72 o 
  -2  16   2        6.20       17.99     13.93 o 
   0  16   2      242.21      258.52     26.92 o 
   2  16   2      204.82      173.32     21.93 o 
   4  16   2     2302.53     2545.02     58.30 o 
   6  16   2      122.13      108.31     18.49 o 
   8  16   2     1087.19     1306.80     85.90 o 
  10  16   2        3.91       45.77     18.11 o 
  12  16   2       18.99       38.55     14.39 o 
  14  16   2      326.24      332.54     57.79 o 
 -15  17   2       29.03       66.29     19.15 o 
 -13  17   2        0.31       34.73     25.99 o 
 -11  17   2       20.61       -7.31     23.10 o 
  -9  17   2       59.25       52.24     26.28 o 
  -7  17   2       31.58       58.34     24.44 o 
  -5  17   2     1207.42     1353.40     50.88 o 
  -3  17   2        3.53       10.88     20.76 o 
  -1  17   2       25.00       20.95     10.60 o 
   1  17   2      195.02      166.42     23.22 o 
   3  17   2      944.77      989.84     53.11 o 
   5  17   2      795.45      797.38     49.23 o 
   7  17   2      673.18      827.40     66.56 o 
   9  17   2        4.03       23.51     17.20 o 
  11  17   2      277.07      225.16     37.43 o 
  13  17   2      125.82       87.49     24.28 o 
 -14  18   2       33.99       56.36     20.78 o 
 -12  18   2      437.18      373.20     67.40 o 
 -10  18   2      222.23      203.01     48.61 o 
  -8  18   2      183.21      192.25     32.64 o 
  -6  18   2      457.78      288.62     40.01 o 
  -4  18   2      291.65      265.89     34.81 o 
  -2  18   2      563.14      530.57     50.79 o 
   0  18   2        1.74       32.24     12.80 o 
   2  18   2       75.67       65.17     18.30 o 
   4  18   2      516.81      469.83     59.83 o 
   6  18   2       17.35       27.90     14.55 o 
   8  18   2      235.27      208.17     34.17 o 
  10  18   2      386.51      381.24     63.70 o 
  12  18   2       78.45       75.66     22.42 o 
 -13  19   2        0.01        7.53     16.77 o 
 -11  19   2      249.86      184.52     33.31 o 
  -9  19   2      265.31      267.66     54.18 o 
  -7  19   2       39.53       44.53     16.55 o 
  -5  19   2      187.64      182.96     37.36 o 
  -3  19   2      100.35      105.84     29.02 o 
  -1  19   2      357.30      392.65     70.90 o 
   1  19   2      501.12      567.14     63.03 o 
   3  19   2        2.38       18.38     15.69 o 
   5  19   2       36.44       55.07     15.78 o 
   7  19   2      117.46       97.68     23.99 o 
   9  19   2      309.53      237.02     44.76 o 
  11  19   2      327.34      318.41     66.36 o 
 -12  20   2       14.08       38.49     23.01 o 
 -10  20   2       63.76       63.66     21.87 o 
  -8  20   2      267.03      145.30     41.62 o 
  -6  20   2        0.08       37.35     27.02 o 
  -4  20   2        2.09       13.11     15.14 o 
  -2  20   2      139.96      128.60     25.43 o 
   0  20   2       11.72       27.03     13.33 o 
   2  20   2       17.55       26.82     17.02 o 
   4  20   2      334.79      292.93     45.33 o 
   6  20   2       86.59       49.82     22.80 o 
   8  20   2       43.44       32.91     16.37 o 
  10  20   2       13.86       37.98     22.81 o 
  -9  21   2        1.48       35.51     18.50 o 
  -7  21   2       52.47       84.33     24.76 o 
  -5  21   2      260.68      245.02     49.28 o 
  -3  21   2      363.89      398.81     68.16 o 
  -1  21   2      230.37      253.04     42.35 o 
   1  21   2      292.84      313.31     43.02 o 
   3  21   2       44.37       73.48     20.01 o 
   5  21   2      929.52     1429.13    183.42 o 
   7  21   2      407.49      282.39     56.52 o 
  -6  22   2       15.68       39.01     16.71 o 
  -4  22   2       11.94       34.24     24.23 o 
  -2  22   2       63.18       74.60     33.84 o 
   0  22   2       15.92       28.81     18.14 o 
   2  22   2        4.92        6.09     18.84 o 
   4  22   2       26.03       48.98     23.63 o 
 -23   1   3       26.75       42.49     20.82 o 
 -21   1   3       47.63       33.46     25.66 o 
 -19   1   3      647.70      635.78     75.24 o 
 -17   1   3     1718.78     1773.62     71.00 o 
 -15   1   3      455.31      575.15     71.74 o 
 -13   1   3      230.11      155.40     23.34 o 
 -11   1   3     2845.82     2841.30     60.20 o 
  -9   1   3     1147.02     1129.84     20.32 o 
  -7   1   3        6.04       24.70      7.40 o 
  -5   1   3    13011.15    12276.13    107.11 o 
  -3   1   3     3562.68     3616.96     40.09 o 
  -1   1   3    99430.55   104350.99   1112.81 o 
   1   1   3    31860.14    30447.88    248.38 o 
   3   1   3       37.66       74.64      7.62 o 
   5   1   3     6155.94     5535.56     51.69 o 
   7   1   3     1353.42     1263.47     30.36 o 
   9   1   3     2256.60     2303.49     48.08 o 
  11   1   3        0.10       38.01     11.62 o 
  13   1   3      394.11      363.55     47.71 o 
  15   1   3       39.68       35.70     25.54 o 
  17   1   3     1614.31     1867.16    104.64 o 
  19   1   3       34.15       43.58     12.54 o 
 -24   2   3      313.16      318.19     57.69 o 
 -22   2   3      165.13      146.73     37.33 o 
 -20   2   3      229.11      219.59     41.39 o 
 -18   2   3      689.35      734.16     74.27 o 
 -16   2   3      660.73      628.68     83.72 o 
 -14   2   3      104.85      111.57     21.35 o 
 -12   2   3     3493.47     3908.46     96.81 o 
 -10   2   3      175.55      238.16     28.27 o 
  -8   2   3       24.35       59.09      8.97 o 
  -6   2   3       14.35       39.52      7.99 o 
  -4   2   3      301.61      257.41     13.77 o 
  -2   2   3      680.63      871.50     14.27 o 
   0   2   3    67592.48    68525.91    784.25 o 
   2   2   3    11640.69    10956.21     93.31 o 
   4   2   3       25.47       40.80      8.11 o 
   6   2   3     2451.61     2281.08     26.60 o 
   8   2   3     3445.27     3781.13     37.99 o 
  10   2   3        6.03       35.11      9.52 o 
  12   2   3       85.31       87.15     19.05 o 
  14   2   3      125.23      147.50     33.68 o 
  16   2   3     1756.62     1869.74     82.94 o 
  18   2   3        4.06       32.96     38.18 o 
  20   2   3       14.02        2.15     47.20 o 
 -23   3   3       68.62       89.13     25.76 o 
 -21   3   3        3.75       17.99     31.93 o 
 -19   3   3      248.87      200.63     39.78 o 
 -17   3   3      266.41      214.32     36.46 o 
 -15   3   3        8.22       19.04     23.67 o 
 -13   3   3       62.41       62.53     15.93 o 
 -11   3   3      197.55      176.06     29.70 o 
  -9   3   3       41.44       28.97     11.88 o 
  -7   3   3      658.96      579.63     19.42 o 
  -5   3   3      553.95      532.71     21.10 o 
  -3   3   3    12659.70    11813.83     83.83 o 
  -1   3   3      437.07      405.09     13.43 o 
   1   3   3     2908.81     3159.46     35.01 o 
   3   3   3     4155.83     4857.51     41.49 o 
   5   3   3      365.72      377.44     14.41 o 
   7   3   3     3192.27     3268.58     77.74 o 
   9   3   3      735.75      905.08     26.23 o 
  11   3   3     1719.57     2071.20     60.02 o 
  13   3   3      508.35      509.85     48.72 o 
  15   3   3      217.55      209.09     34.75 o 
  17   3   3      128.03      101.97     26.32 o 
  19   3   3      790.69      675.01    126.43 o 
 -22   4   3       37.66       28.93     23.77 o 
 -20   4   3       68.94       61.31     21.35 o 
 -18   4   3     1733.70     1765.02     61.46 o 
 -16   4   3       46.93       19.74     28.77 o 
 -14   4   3      690.33      767.78     88.99 o 
 -12   4   3       99.94      150.65     25.73 o 
 -10   4   3     7610.23     7643.41    120.24 o 
  -8   4   3     1835.41     1521.43     27.56 o 
  -6   4   3    10720.57    10031.19    117.07 o 
  -4   4   3      786.65      891.78     15.48 o 
  -2   4   3     1302.92     1590.16     23.92 o 
   0   4   3       27.25       13.01      6.16 o 
   2   4   3        6.47       14.12      5.09 o 
   4   4   3     1016.34     1013.55     29.16 o 
   6   4   3      335.89      379.09     18.49 o 
   8   4   3     1724.76     1708.72     28.92 o 
  10   4   3       29.75       51.51     14.68 o 
  12   4   3      151.01       87.05     19.86 o 
  14   4   3      171.94      172.17     29.60 o 
  16   4   3       45.27       74.99     20.59 o 
  18   4   3        8.19       12.60     35.19 o 
  20   4   3        0.18       34.26     41.49 o 
 -23   5   3       15.23        8.34     24.39 o 
 -21   5   3       89.56       82.77     26.29 o 
 -19   5   3       31.91       69.48     21.29 o 
 -17   5   3     1004.82     1018.32     75.93 o 
 -15   5   3        1.56       46.06     24.05 o 
 -13   5   3      945.55      755.76     44.57 o 
 -11   5   3     1067.79     1146.60     30.71 o 
  -9   5   3       48.33       32.43     12.47 o 
  -7   5   3      781.25      675.46     33.96 o 
  -5   5   3     8948.68     7966.25     65.09 o 
  -3   5   3        6.17       31.29      5.71 o 
  -1   5   3      596.66      425.47      9.02 o 
   1   5   3     9055.76     8915.62     82.05 o 
   3   5   3    14490.37    13343.08    143.20 o 
   5   5   3      418.36      454.38     23.56 o 
   7   5   3      235.88      302.38     21.34 o 
   9   5   3      119.37      123.84     19.51 o 
  11   5   3     3316.52     3749.21    100.47 o 
  13   5   3     1016.91     1083.63     62.12 o 
  15   5   3      381.01      382.77     44.04 o 
  17   5   3        4.20      -14.45     20.77 o 
  19   5   3        0.14      -36.16     40.22 o 
 -22   6   3       48.43       60.29     19.66 o 
 -20   6   3       86.41       95.80     23.36 o 
 -18   6   3      298.72      252.21     42.96 o 
 -16   6   3       48.59       10.64     28.50 o 
 -14   6   3      427.18      419.69     48.57 o 
 -12   6   3     3042.35     3297.52     69.17 o 
 -10   6   3     3034.12     3201.81     63.50 o 
  -8   6   3     1775.79     1623.74     52.22 o 
  -6   6   3      602.29      713.42     24.92 o 
  -4   6   3     8414.71     7795.94     98.60 o 
  -2   6   3     2348.38     2130.44     23.00 o 
   0   6   3       39.00       45.18      6.38 o 
   2   6   3     1461.12     1241.84     21.46 o 
   4   6   3     4462.92     4789.36     43.41 o 
   6   6   3       60.72      115.15     13.37 o 
   8   6   3       19.09       90.49     14.98 o 
  10   6   3      500.83      463.10     34.54 o 
  12   6   3     1115.47     1278.19     56.11 o 
  14   6   3      225.78      252.68     33.17 o 
  16   6   3       95.73       93.34     23.25 o 
  18   6   3       66.28       98.62     37.36 o 
 -23   7   3       76.89      124.58     33.70 o 
 -21   7   3      109.52       83.80     24.41 o 
 -19   7   3      435.40      353.24     48.77 o 
 -17   7   3      497.83      413.86     48.75 o 
 -15   7   3      878.53      986.58     97.69 o 
 -13   7   3      416.54      434.61     45.57 o 
 -11   7   3      830.87      845.13     37.10 o 
  -9   7   3     1024.07      975.09     36.47 o 
  -7   7   3     1168.28     1027.38     27.25 o 
  -5   7   3     3056.64     3142.25     66.23 o 
  -3   7   3      444.64      361.77     12.87 o 
  -1   7   3      128.87      129.97     10.10 o 
   1   7   3     5667.93     6170.11     50.51 o 
   3   7   3     1774.57     1781.03     25.05 o 
   5   7   3      314.71      301.27     16.95 o 
   7   7   3     4482.72     5144.88     86.53 o 
   9   7   3      101.24      107.58     18.30 o 
  11   7   3        5.76        1.51     10.38 o 
  13   7   3       45.61       54.45     28.80 o 
  15   7   3      671.07      679.48     88.39 o 
  17   7   3        0.36       30.63     25.39 o 
  19   7   3       22.70       32.25     27.71 o 
 -22   8   3        3.81       20.96     27.39 o 
 -20   8   3      169.36      158.02     29.87 o 
 -18   8   3      460.38      479.17     66.43 o 
 -16   8   3      409.74      402.72     51.57 o 
 -14   8   3      398.21      406.49     47.56 o 
 -12   8   3      812.25      806.55     55.11 o 
 -10   8   3      163.06      149.92     16.32 o 
  -8   8   3     1596.53     1690.40     26.64 o 
  -6   8   3     1501.15     1771.28     20.01 o 
  -4   8   3        0.05       18.91      8.11 o 
  -2   8   3     2910.24     3073.35     35.97 o 
   0   8   3     1706.26     1606.19     25.59 o 
   2   8   3     5744.76     5529.90     57.65 o 
   4   8   3       26.24       24.71      7.10 o 
   6   8   3      765.23      884.93     29.37 o 
   8   8   3     3348.90     3516.69     50.83 o 
  10   8   3      121.63      140.97     19.63 o 
  12   8   3     1020.08     1152.30     99.13 o 
  14   8   3      888.08      875.36    130.71 o 
  16   8   3       51.97       16.25     25.38 o 
  18   8   3      534.49      473.16     80.38 o 
 -21   9   3        6.79       31.63     25.62 o 
 -19   9   3       41.64       32.23     24.24 o 
 -17   9   3      277.28      294.51     36.12 o 
 -15   9   3     1350.89     1493.62     58.31 o 
 -13   9   3     1267.10     1233.17     47.57 o 
 -11   9   3      138.90      178.35     21.01 o 
  -9   9   3        3.43        5.95      8.56 o 
  -7   9   3      814.24      779.98     21.48 o 
  -5   9   3     2094.72     2026.95     41.70 o 
  -3   9   3      754.50      776.60     29.33 o 
  -1   9   3     5206.84     5234.53     50.22 o 
   1   9   3     3239.76     3438.80     48.45 o 
   3   9   3     1187.40     1153.89     30.90 o 
   5   9   3       12.94        2.93     10.48 o 
   7   9   3     1384.75     1344.52     43.16 o 
   9   9   3       62.17       65.60     12.57 o 
  11   9   3       86.91       86.92     21.39 o 
  13   9   3        8.99       19.64     16.57 o 
  15   9   3       15.82       22.90     14.85 o 
  17   9   3        0.48       40.20     35.97 o 
 -22  10   3      153.05      168.42     34.08 o 
 -20  10   3       17.79       66.03     17.74 o 
 -18  10   3      197.15      216.81     29.40 o 
 -16  10   3     2494.47     2695.20     78.73 o 
 -14  10   3        0.38       -0.99     22.20 o 
 -12  10   3       77.72       62.02     15.13 o 
 -10  10   3     3209.76     3636.97     56.80 o 
  -8  10   3      129.57      153.75     16.90 o 
  -6  10   3    10234.75    11080.64    143.25 o 
  -4  10   3        1.29       -1.68      9.45 o 
  -2  10   3       77.96       88.05     16.29 o 
   0  10   3      929.61      808.10     16.44 o 
   2  10   3        1.53        9.32      9.80 o 
   4  10   3      199.35      150.38     17.25 o 
   6  10   3       62.59       77.95     13.59 o 
   8  10   3       26.75       42.80     16.55 o 
  10  10   3      524.36      468.40     59.06 o 
  12  10   3      297.30      265.95     33.10 o 
  14  10   3      406.93      284.96     39.53 o 
  16  10   3       65.47       84.79     26.64 o 
  18  10   3       60.62       29.86     32.27 o 
 -21  11   3       83.72       71.16     22.51 o 
 -19  11   3       48.20       45.68     16.29 o 
 -17  11   3      225.75      222.69     32.69 o 
 -15  11   3      893.60      961.35     83.72 o 
 -13  11   3      600.70      622.35     73.68 o 
 -11  11   3      113.70       74.55     16.47 o 
  -9  11   3       44.23       31.32     15.39 o 
  -7  11   3      153.36      174.52     26.02 o 
  -5  11   3        7.26       25.52     11.70 o 
  -3  11   3       97.13      161.05     22.38 o 
  -1  11   3     1392.82     1307.80     41.02 o 
   1  11   3     1347.99     1370.04     25.61 o 
   3  11   3      321.26      334.55     33.02 o 
   5  11   3       28.85       15.02     10.22 o 
   7  11   3       76.12       73.25     15.35 o 
   9  11   3     1006.50     1132.29     60.93 o 
  11  11   3      213.01      245.93     27.05 o 
  13  11   3        4.94       18.39     22.46 o 
  15  11   3       63.05       63.78     18.23 o 
  17  11   3     1565.57     1757.07    143.93 o 
 -20  12   3       55.63       66.26     21.16 o 
 -18  12   3       20.10       25.70     23.77 o 
 -16  12   3        3.22       37.79     17.51 o 
 -14  12   3       48.69       63.03     19.58 o 
 -12  12   3      511.10      593.27     71.59 o 
 -10  12   3      775.87      752.37     26.90 o 
  -8  12   3       23.91       21.59      8.96 o 
  -6  12   3        1.40       13.65     10.22 o 
  -4  12   3      927.70      822.09     34.12 o 
  -2  12   3       13.88        7.58     11.84 o 
   0  12   3     1389.91     1411.73     31.34 o 
   2  12   3       59.12       52.02      9.80 o 
   4  12   3       46.89       58.34     14.92 o 
   6  12   3      165.05      146.76     27.02 o 
   8  12   3      103.30      137.54     24.38 o 
  10  12   3       71.71      109.62     15.65 o 
  12  12   3        2.12       11.97     14.43 o 
  14  12   3       59.93       59.92     18.93 o 
  16  12   3       21.66       66.21     21.67 o 
 -19  13   3      460.89      374.31     77.71 o 
 -17  13   3       25.73       42.24     19.52 o 
 -15  13   3        1.60       31.14     19.99 o 
 -13  13   3      290.56      362.56     46.72 o 
 -11  13   3      188.56      205.30     26.39 o 
  -9  13   3       89.78       76.49     15.05 o 
  -7  13   3      215.29      207.05     31.14 o 
  -5  13   3      842.44      899.54     36.98 o 
  -3  13   3     2058.20     2122.95     39.57 o 
  -1  13   3       16.94       28.61     13.28 o 
   1  13   3       58.91       81.43     10.33 o 
   3  13   3      175.78      187.70     20.59 o 
   5  13   3     2408.44     2694.60     61.26 o 
   7  13   3     1059.17     1103.55     41.64 o 
   9  13   3      170.50      131.75     21.94 o 
  11  13   3      473.90      438.82     59.69 o 
  13  13   3      210.00      170.54     39.30 o 
  15  13   3        0.49       38.13     31.43 o 
 -18  14   3        2.10       33.63     21.64 o 
 -16  14   3     1226.08     1404.12     85.30 o 
 -14  14   3      125.16      141.42     22.92 o 
 -12  14   3     4707.71     5156.70    142.45 o 
 -10  14   3     1769.40     1933.27     55.90 o 
  -8  14   3       86.85       67.85     24.75 o 
  -6  14   3     2372.81     2457.63     65.59 o 
  -4  14   3     3136.18     3243.82     52.15 o 
  -2  14   3       87.47       58.93     16.50 o 
   0  14   3     4627.69     5062.86     64.48 o 
   2  14   3      730.80      653.93     24.43 o 
   4  14   3     5889.00     6239.37     71.84 o 
   6  14   3      596.37      739.01     54.46 o 
   8  14   3      582.81      522.25     70.49 o 
  10  14   3      415.23      363.68     46.40 o 
  12  14   3      501.06      433.60     77.48 o 
  14  14   3      554.99      579.56     83.86 o 
 -17  15   3      166.53      151.24     28.98 o 
 -15  15   3      300.39      326.26     62.42 o 
 -13  15   3      247.68      216.70     34.46 o 
 -11  15   3      189.60      179.82     42.89 o 
  -9  15   3     2513.43     2673.71    106.75 o 
  -7  15   3        0.77       24.97     18.86 o 
  -5  15   3     2878.66     2984.23     76.11 o 
  -3  15   3      284.59      224.69     49.72 o 
  -1  15   3      240.10      150.81     29.35 o 
   1  15   3     1328.97     1319.45     21.68 o 
   3  15   3      327.73      323.38     41.57 o 
   5  15   3     5534.57     5983.25    115.61 o 
   7  15   3        0.16       12.21     13.93 o 
   9  15   3       63.70       63.68     20.16 o 
  11  15   3       31.06       57.45     17.92 o 
  13  15   3       28.28       35.03     21.71 o 
  15  15   3        6.07       44.80     23.77 o 
 -16  16   3       56.88       78.97     25.90 o 
 -14  16   3        8.86       12.75     40.52 o 
 -12  16   3     1155.19     1237.30    120.49 o 
 -10  16   3      205.56      170.33     33.71 o 
  -8  16   3      484.64      445.88     59.78 o 
  -6  16   3     1404.43     1379.88     86.97 o 
  -4  16   3      481.04      428.94     55.14 o 
  -2  16   3      201.88      188.23     32.63 o 
   0  16   3     1741.38     1724.58     80.08 o 
   2  16   3       18.99       23.11      8.89 o 
   4  16   3     1490.84     1543.40     49.82 o 
   6  16   3      161.03      190.03     28.69 o 
   8  16   3        3.15       20.12     13.46 o 
  10  16   3       27.71       53.45     17.14 o 
  12  16   3      126.54      107.12     24.60 o 
  14  16   3        0.40       20.78     18.41 o 
 -15  17   3       29.91       19.20     23.43 o 
 -13  17   3        0.08       -7.62     22.34 o 
 -11  17   3      233.72      160.48     35.03 o 
  -9  17   3       67.61       73.50     25.48 o 
  -7  17   3      765.61      753.23     51.12 o 
  -5  17   3      829.73      897.09     64.28 o 
  -3  17   3       90.90       69.93     27.65 o 
  -1  17   3       78.96       62.72     22.11 o 
   1  17   3      556.71      522.66     41.35 o 
   3  17   3      865.23     1049.42     49.84 o 
   5  17   3      450.28      442.23     38.88 o 
   7  17   3      851.70      867.35     69.80 o 
   9  17   3        0.11       17.75     19.88 o 
  11  17   3       41.02       12.07     16.93 o 
 -14  18   3        9.98       84.90     22.56 o 
 -12  18   3       80.83       68.41     27.68 o 
 -10  18   3      583.15      511.39     90.78 o 
  -8  18   3       19.68       43.82     17.54 o 
  -6  18   3      364.60      355.03     47.47 o 
  -4  18   3       32.78       59.43     19.18 o 
  -2  18   3        4.32       41.55     20.63 o 
   0  18   3       74.30       50.83     16.76 o 
   2  18   3      123.66       89.24     29.97 o 
   4  18   3      299.62      242.20     40.85 o 
   6  18   3      162.52      146.26     29.66 o 
   8  18   3        0.19       30.56     19.60 o 
  10  18   3       65.91       46.71     21.28 o 
 -13  19   3       25.29       18.64     35.24 o 
 -11  19   3       63.59       57.32     22.58 o 
  -9  19   3      284.76      241.61     55.09 o 
  -7  19   3      150.00      114.17     26.14 o 
  -5  19   3      634.82      531.14     90.66 o 
  -3  19   3       25.32       33.27     19.91 o 
  -1  19   3      101.93       87.82     28.39 o 
   1  19   3        3.56       -8.70     32.15 o 
   3  19   3        0.15       32.49     24.00 o 
   5  19   3        0.44        5.71     17.88 o 
   7  19   3      353.72      250.01     55.20 o 
   9  19   3      205.42      142.04     39.48 o 
 -12  20   3      129.29      100.77     28.30 o 
 -10  20   3        0.01       26.03     30.40 o 
  -8  20   3       15.44       60.49     20.83 o 
  -6  20   3       22.08       27.51     19.31 o 
  -4  20   3       19.66       18.26     26.00 o 
  -2  20   3      313.28      295.07     64.35 o 
   0  20   3       63.42       75.66     23.44 o 
   2  20   3        3.85       26.05     16.72 o 
   4  20   3      246.60      226.78     45.32 o 
   6  20   3      277.37      284.53     62.42 o 
   8  20   3      176.43      128.39     36.07 o 
  -9  21   3       13.92       45.45     21.81 o 
  -7  21   3        2.98      111.19     68.06 o 
  -5  21   3      190.36      103.33     38.99 o 
  -3  21   3      372.31      363.26     64.42 o 
  -1  21   3      751.11      925.04     71.94 o 
   1  21   3      145.69      136.65     33.17 o 
   3  21   3       89.07      119.99     28.42 o 
   5  21   3        9.30       19.99     18.74 o 
  -6  22   3      195.60      136.90     44.17 o 
  -4  22   3      446.02      449.92     93.40 o 
  -2  22   3        6.53       29.63     27.54 o 
   0  22   3      196.04      182.63     51.91 o 
   2  22   3      179.82      136.33     39.52 o 
 -24   0   4      223.72      321.38     66.54 o 
 -22   0   4       14.23       46.84     29.02 o 
 -20   0   4       21.23       26.84     32.09 o 
 -18   0   4        0.33       14.36     60.84 o 
 -16   0   4     2872.59     3001.58    202.41 o 
 -14   0   4     1464.66     1350.42     71.81 o 
 -12   0   4     8266.09     8793.97    132.85 o 
 -10   0   4    17986.70    17541.81    262.92 o 
  -8   0   4       75.06      114.08     25.25 o 
  -6   0   4    16817.74    16143.42    188.56 o 
  -4   0   4        3.41       40.23     13.36 o 
  -2   0   4    16453.76    14365.07    156.85 o 
   0   0   4     5453.69     5238.88     76.98 o 
   2   0   4      142.29      151.78     15.08 o 
   4   0   4      941.97      824.54     24.10 o 
   6   0   4     2630.06     2490.02    107.39 o 
   8   0   4      139.05       69.79     16.61 o 
  10   0   4    11192.61    10965.25    313.21 o 
  12   0   4        0.13       12.27     17.86 o 
  14   0   4     7975.95     8820.03    134.50 o 
  16   0   4      222.66      242.83     51.20 o 
  18   0   4       33.53       74.92     89.95 o 
 -23   1   4      192.75      182.33     34.80 o 
 -21   1   4      820.00     1004.37     73.19 o 
 -19   1   4        6.27      -26.72     27.65 o 
 -17   1   4      213.97      197.27     41.70 o 
 -15   1   4     1048.27     1014.53    112.66 o 
 -13   1   4     1260.95     1323.39     52.16 o 
 -11   1   4    14628.06    14980.03    174.68 o 
  -9   1   4    16728.79    16883.99    190.63 o 
  -7   1   4    20096.45    19148.81    152.06 o 
  -5   1   4     3371.96     3166.40     37.22 o 
  -3   1   4      649.93      567.15     19.67 o 
  -1   1   4     1888.26     1714.42     17.85 o 
   1   1   4      372.70      356.50     16.20 o 
   3   1   4     2091.09     2089.79     25.64 o 
   5   1   4     1432.31     1470.50     27.59 o 
   7   1   4     3109.25     3314.56     39.58 o 
   9   1   4      206.13      179.23     14.94 o 
  11   1   4     5489.58     5598.33     65.73 o 
  13   1   4        0.02       17.53     18.11 o 
  15   1   4     1485.59     1544.07     53.24 o 
  17   1   4     1676.23     1695.14    283.04 o 
  19   1   4      512.64      463.32    110.21 o 
 -24   2   4        4.29       41.36     22.35 o 
 -22   2   4      261.79      273.11     47.51 o 
 -20   2   4        0.84       10.24     24.58 o 
 -18   2   4       49.71       64.43     19.43 o 
 -16   2   4      167.75      226.91     36.67 o 
 -14   2   4       18.62       30.66     19.44 o 
 -12   2   4      530.53      744.88     50.91 o 
 -10   2   4       19.80        4.73     11.70 o 
  -8   2   4       64.53       60.26      9.02 o 
  -6   2   4      518.62      578.26     18.13 o 
  -4   2   4      288.02      222.75     15.20 o 
  -2   2   4    12640.47    11374.00    109.99 o 
   0   2   4     8354.49     8519.39     80.81 o 
   2   2   4     1643.55     1465.90     20.55 o 
   4   2   4      216.96      208.40     25.48 o 
   6   2   4       22.37       47.47     13.39 o 
   8   2   4       26.95       27.68     10.02 o 
  10   2   4      506.45      573.62     39.69 o 
  12   2   4        5.78       89.44     25.08 o 
  14   2   4     3536.47     4440.94    166.81 o 
  16   2   4       25.96       25.15     32.20 o 
  18   2   4      645.18      483.59     97.38 o 
 -23   3   4        0.02       41.79     24.97 o 
 -21   3   4      747.36      569.54     73.34 o 
 -19   3   4      898.71      825.54    102.25 o 
 -17   3   4       40.10       65.61     19.15 o 
 -15   3   4      198.31      225.69     30.23 o 
 -13   3   4       47.31       60.71     19.01 o 
 -11   3   4      444.28      435.56     58.05 o 
  -9   3   4     2742.78     2689.45     36.86 o 
  -7   3   4      924.50      885.43     23.76 o 
  -5   3   4     2184.43     2102.64     26.86 o 
  -3   3   4       26.79       25.25      5.44 o 
  -1   3   4        3.05        6.07      4.20 o 
   1   3   4     1568.26     1449.67     18.54 o 
   3   3   4      146.11      119.23     16.59 o 
   5   3   4     1716.19     1642.93     38.92 o 
   7   3   4      815.01      871.47     31.53 o 
   9   3   4     3035.66     3160.29     68.99 o 
  11   3   4     1487.34     1547.04     55.73 o 
  13   3   4      105.89       87.86     25.75 o 
  15   3   4        4.52       33.41     23.21 o 
  17   3   4      184.68      161.67     43.52 o 
  19   3   4        0.35       77.28     43.25 o 
 -22   4   4       47.98       58.20     21.32 o 
 -20   4   4     1750.01     1843.72    139.20 o 
 -18   4   4        4.99       23.12     26.80 o 
 -16   4   4     1232.36     1123.25     65.98 o 
 -14   4   4       65.47       67.00     16.41 o 
 -12   4   4       38.62       53.97     14.02 o 
 -10   4   4       18.90       16.62     11.58 o 
  -8   4   4      439.99      422.00     23.48 o 
  -6   4   4     1199.85     1227.37     27.45 o 
  -2   4   4     7370.62     6731.72     64.26 o 
   0   4   4       43.72       96.89      9.77 o 
   2   4   4     9462.66     9243.65     72.40 o 
   4   4   4     2163.87     2304.04     39.66 o 
   6   4   4      752.01      643.59     40.11 o 
   8   4   4     2173.67     2145.93     80.14 o 
  10   4   4     2265.95     2426.85     39.57 o 
  12   4   4      145.28      121.49     27.90 o 
  14   4   4       49.70       90.25     18.75 o 
  16   4   4       42.80       75.88     28.52 o 
  18   4   4       13.09       50.56     33.95 o 
 -23   5   4        8.09       17.05     26.46 o 
 -21   5   4      624.55      591.71    106.24 o 
 -19   5   4       22.13       21.59     21.02 o 
 -17   5   4        5.92       12.87     25.10 o 
 -15   5   4      708.50      976.73     87.84 o 
 -13   5   4      767.12      883.29     47.61 o 
 -11   5   4      941.60      899.44     32.43 o 
  -9   5   4     3760.66     3666.41     61.37 o 
  -7   5   4       93.30       92.13     12.51 o 
  -5   5   4       24.58       12.50      6.85 o 
  -3   5   4     1179.39     1118.11     15.48 o 
  -1   5   4     3530.19     3529.96     57.83 o 
   1   5   4    19429.81    20912.58    162.48 o 
   3   5   4      114.03      185.36     18.00 o 
   5   5   4     3518.84     4076.35     65.78 o 
   7   5   4      707.01      765.15     36.24 o 
   9   5   4      449.86      508.36     48.21 o 
  11   5   4      449.21      465.92     46.83 o 
  13   5   4      742.70      781.59     33.31 o 
  15   5   4       16.95       45.26     17.23 o 
  17   5   4       32.38       58.62     28.16 o 
 -22   6   4       14.64       11.53     23.44 o 
 -20   6   4       61.77       71.22     29.08 o 
 -18   6   4      770.17      832.63     83.90 o 
 -16   6   4     1632.57     1802.90    129.56 o 
 -14   6   4      485.97      545.55     63.40 o 
 -12   6   4       48.55       54.60     15.48 o 
 -10   6   4       93.30       78.97     10.01 o 
  -8   6   4     1057.20      962.49     17.28 o 
  -6   6   4     5443.92     5522.78     83.25 o 
  -4   6   4     1018.37     1172.42     32.06 o 
  -2   6   4     4521.44     4877.66     48.76 o 
   0   6   4     3780.36     3773.74     39.01 o 
   2   6   4    18953.76    18554.10    255.84 o 
   4   6   4      272.97      371.71     17.68 o 
   6   6   4      176.08      159.15     18.29 o 
   8   6   4       20.12       27.69     10.61 o 
  10   6   4      231.37      259.62     32.04 o 
  12   6   4      131.57      123.25     27.00 o 
  14   6   4      263.76      223.30     59.05 o 
  16   6   4        5.99       22.21     33.80 o 
  18   6   4       95.92      108.69     32.98 o 
 -23   7   4       37.91       71.44     24.22 o 
 -21   7   4      544.01      537.56     74.70 o 
 -19   7   4      628.94      521.46     69.59 o 
 -17   7   4      130.30      103.45     23.06 o 
 -15   7   4       64.84      113.97     23.35 o 
 -13   7   4      445.50      320.28     39.21 o 
 -11   7   4      292.49      278.45     32.69 o 
  -9   7   4      643.20      725.05     20.07 o 
  -7   7   4       92.25       91.07     11.56 o 
  -5   7   4     1707.88     1510.40     33.22 o 
  -3   7   4      750.68      847.10     32.43 o 
  -1   7   4      763.90      838.56     23.55 o 
   1   7   4     2539.31     2545.95     29.50 o 
   3   7   4     1948.76     1867.86     23.10 o 
   5   7   4      474.47      464.37     13.68 o 
   7   7   4      758.61      831.40     40.20 o 
   9   7   4     2361.76     2415.48     44.50 o 
  11   7   4     2655.90     3156.77    115.55 o 
  13   7   4      156.51      113.60     35.51 o 
  15   7   4        0.12       33.77     23.53 o 
  17   7   4        2.21       80.15     33.74 o 
 -22   8   4        0.20       26.84     18.84 o 
 -20   8   4       23.07        9.21     14.80 o 
 -18   8   4        0.55       42.81     28.94 o 
 -16   8   4      106.34       86.90     26.24 o 
 -14   8   4      129.03      172.56     22.95 o 
 -12   8   4      334.72      379.34     39.82 o 
 -10   8   4     2204.24     2343.13     39.64 o 
  -8   8   4      373.19      428.12     36.02 o 
  -6   8   4        2.31        4.43      7.56 o 
  -4   8   4      976.91      892.02     40.00 o 
  -2   8   4        0.34       12.39      4.77 o 
   0   8   4     1601.98     1644.15     26.42 o 
   2   8   4       18.79       15.03      6.93 o 
   4   8   4      871.95      776.87     20.03 o 
   6   8   4       63.94       47.20     13.23 o 
   8   8   4       29.81       20.50     13.24 o 
  10   8   4     1496.57     1499.52     65.54 o 
  12   8   4      262.64      259.57     40.17 o 
  14   8   4      980.57     1064.72    107.78 o 
  16   8   4      518.52      386.90     72.43 o 
 -21   9   4       11.92       48.54     18.14 o 
 -19   9   4      180.03      160.63     28.48 o 
 -17   9   4       25.81       41.33     20.71 o 
 -15   9   4      112.33       92.80     22.73 o 
 -13   9   4      239.14      231.52     25.34 o 
 -11   9   4     6428.32     7011.16     82.86 o 
  -9   9   4     1348.21     1218.09     41.67 o 
  -7   9   4      428.27      459.47     36.24 o 
  -5   9   4     1992.12     2094.42     27.27 o 
  -3   9   4        3.92       17.71      7.11 o 
  -1   9   4       40.34       78.15      9.88 o 
   1   9   4      142.00      129.43     15.26 o 
   3   9   4       83.67       73.83     12.68 o 
   5   9   4        2.49       12.61     13.25 o 
   7   9   4       39.33       39.25     11.54 o 
   9   9   4        8.84       26.47     14.61 o 
  11   9   4      197.63       89.78     19.33 o 
  13   9   4      460.18      439.05     61.99 o 
  15   9   4     2068.67     2104.44    113.84 o 
  17   9   4        1.91       -7.71     35.09 o 
 -20  10   4      124.17      158.49     24.23 o 
 -18  10   4       52.71       43.08     17.82 o 
 -16  10   4       49.47       90.73     23.46 o 
 -14  10   4       32.22       31.19     25.51 o 
 -12  10   4      259.22      267.92     17.90 o 
 -10  10   4     1461.72     1610.68     42.82 o 
  -8  10   4      183.80      161.23     20.61 o 
  -6  10   4      303.91      304.49     16.97 o 
  -4  10   4        1.34       10.49      6.12 o 
  -2  10   4      372.02      440.01     22.00 o 
   0  10   4        6.92       18.92      8.31 o 
   2  10   4      813.87      742.68     16.94 o 
   4  10   4      989.31      919.43     19.55 o 
   6  10   4       92.11       77.91     15.18 o 
   8  10   4      638.80      856.29     66.34 o 
  10  10   4      341.98      222.63     32.62 o 
  12  10   4      132.24      124.41     24.26 o 
  14  10   4      162.60      129.41     31.00 o 
  16  10   4       39.69       73.00     30.88 o 
 -21  11   4        8.09       18.96     28.97 o 
 -19  11   4       59.17       59.85     23.13 o 
 -17  11   4       25.03       51.39     23.41 o 
 -15  11   4      122.00      141.51     27.87 o 
 -13  11   4      400.67      423.81     48.41 o 
 -11  11   4     1585.71     1611.46     57.81 o 
  -9  11   4       16.27       14.20      7.38 o 
  -7  11   4      800.99      890.27     33.96 o 
  -5  11   4     1701.94     1780.90     37.66 o 
  -3  11   4      306.83      298.37     17.00 o 
  -1  11   4      400.38      387.26     17.66 o 
   1  11   4      266.76      223.15     25.09 o 
   3  11   4      614.98      695.62     17.33 o 
   5  11   4      107.82      131.16     18.80 o 
   7  11   4      220.12      222.00     30.45 o 
   9  11   4      306.86      301.19     34.85 o 
  11  11   4     1261.64     1327.47     60.59 o 
  13  11   4      844.95      791.33    108.18 o 
  15  11   4       54.77       56.34     20.97 o 
 -20  12   4       18.55       58.63     19.53 o 
 -18  12   4      140.00      128.09     22.07 o 
 -16  12   4        6.72       31.28     19.84 o 
 -14  12   4       52.60       68.48     20.12 o 
 -12  12   4      254.43      256.63     37.56 o 
 -10  12   4     1088.82     1141.38     34.89 o 
  -8  12   4      643.17      766.46     36.78 o 
  -6  12   4     4275.02     4361.89     78.18 o 
  -4  12   4     1118.51     1042.03     58.24 o 
  -2  12   4      447.55      425.25     28.63 o 
   0  12   4     1430.06     1375.35     34.49 o 
   2  12   4      474.92      464.76     25.78 o 
   4  12   4      531.71      487.58     22.44 o 
   6  12   4       45.54       10.98     13.71 o 
   8  12   4       91.66       83.25     19.63 o 
  10  12   4      307.92      291.14     39.77 o 
  12  12   4      121.58       76.58     21.47 o 
  14  12   4       20.60       41.21     32.14 o 
 -19  13   4      114.24      136.87     37.37 o 
 -17  13   4      550.44      522.67     69.13 o 
 -15  13   4       33.00       50.29     25.25 o 
 -13  13   4        0.50       13.58     14.62 o 
 -11  13   4      822.50      855.23     33.64 o 
  -9  13   4      294.38      245.51     30.72 o 
  -7  13   4      487.52      506.17     32.46 o 
  -5  13   4     1948.90     2017.77     52.39 o 
  -3  13   4     1883.68     1790.46     37.12 o 
  -1  13   4      284.60      353.20     39.71 o 
   1  13   4     5588.53     6231.05     94.60 o 
   3  13   4      300.42      229.40     28.32 o 
   5  13   4     8156.78     8874.40    168.42 o 
   7  13   4       84.03       64.97     19.88 o 
   9  13   4       77.27       86.73     18.90 o 
  11  13   4      258.47      211.19     31.99 o 
  13  13   4        1.19       65.78     23.87 o 
  15  13   4        0.09       37.42     31.87 o 
 -18  14   4        0.14      -18.09     26.01 o 
 -16  14   4      421.78      384.68     74.34 o 
 -14  14   4      206.66      241.17     43.93 o 
 -12  14   4       85.19       47.28     37.04 o 
 -10  14   4      224.87      242.17     38.18 o 
  -8  14   4      170.79      203.48     35.98 o 
  -6  14   4      131.18       97.65     22.07 o 
  -4  14   4     1228.34     1224.47     30.32 o 
  -2  14   4     1102.60     1137.80     35.52 o 
   0  14   4     1868.41     1964.49     61.84 o 
   2  14   4      304.95      310.96     21.41 o 
   4  14   4       77.10       83.76     20.53 o 
   6  14   4      403.97      364.54     58.67 o 
   8  14   4      334.48      308.25     49.86 o 
  10  14   4        0.26       13.65     14.62 o 
  12  14   4       36.87       36.07     23.30 o 
  14  14   4       57.47       45.25     25.13 o 
 -17  15   4        0.13       17.74     29.83 o 
 -15  15   4       74.81       67.97     21.63 o 
 -13  15   4      287.77      299.40     49.17 o 
 -11  15   4       64.16       84.28     27.16 o 
  -9  15   4      500.77      470.90     66.11 o 
  -7  15   4      266.22      236.53     46.21 o 
  -5  15   4      206.15      250.30     33.44 o 
  -3  15   4       80.34      122.27     26.47 o 
  -1  15   4       88.72      136.34     28.56 o 
   1  15   4     2197.36     2209.53     52.31 o 
   3  15   4      275.79      244.56     28.71 o 
   5  15   4     1887.50     1901.74     42.66 o 
   7  15   4      110.43       82.95     22.47 o 
   9  15   4        3.48       27.03     16.65 o 
  11  15   4      210.65      277.46     44.87 o 
  13  15   4      545.45      375.67     90.29 o 
 -16  16   4        0.16        3.24     37.12 o 
 -14  16   4       29.02       55.43     20.84 o 
 -12  16   4        3.02       57.67     18.51 o 
 -10  16   4      293.60      303.59     57.73 o 
  -8  16   4     1256.31     1336.87     70.55 o 
  -6  16   4     1237.28     1329.02     54.85 o 
  -4  16   4      154.07      141.65     27.15 o 
  -2  16   4      553.82      578.50     78.25 o 
   0  16   4      285.20      301.28     41.23 o 
   2  16   4     1001.18     1020.54    103.00 o 
   4  16   4       69.50       64.32     18.12 o 
   6  16   4      101.24       79.03     18.59 o 
   8  16   4      141.23       99.31     19.48 o 
  10  16   4        4.47       12.07     17.71 o 
  12  16   4       53.71       79.22     32.35 o 
 -15  17   4       36.45       40.86     26.08 o 
 -13  17   4      260.66      363.78     71.07 o 
 -11  17   4      393.27      451.64     86.53 o 
  -9  17   4      171.82       79.22     29.84 o 
  -7  17   4       24.20       28.79     10.24 o 
  -5  17   4      176.00      139.47     27.72 o 
  -3  17   4      194.90      198.45     37.78 o 
  -1  17   4       88.03      119.68     21.31 o 
   1  17   4       44.07       39.95     22.10 o 
   3  17   4       85.48       39.93     28.71 o 
   5  17   4       38.53       48.16     19.46 o 
   7  17   4      190.62      207.26     45.67 o 
   9  17   4        0.03       12.67     20.47 o 
  11  17   4      418.50      390.92     83.93 o 
 -14  18   4       12.90       56.97     33.22 o 
 -12  18   4      231.31      236.45     54.46 o 
 -10  18   4        4.66       37.55     36.62 o 
  -8  18   4      118.13       89.41     27.09 o 
  -6  18   4        0.00       18.41     31.95 o 
  -4  18   4       66.95       66.57     21.73 o 
  -2  18   4       20.46       26.34     10.18 o 
   0  18   4       13.28       29.14     22.13 o 
   2  18   4      307.86      294.79     47.83 o 
   4  18   4       11.90        7.86     27.68 o 
   6  18   4       22.53       10.69     20.21 o 
   8  18   4       44.89       64.27     20.55 o 
  10  18   4       82.47       62.15     24.97 o 
 -13  19   4        1.47       61.51     31.56 o 
 -11  19   4        2.03       34.10     21.51 o 
  -9  19   4      135.46      152.07     37.95 o 
  -7  19   4       59.10       46.28     25.93 o 
  -5  19   4      110.90       50.28     26.79 o 
  -3  19   4        6.82       16.72     19.99 o 
  -1  19   4       11.65       45.58     21.47 o 
   1  19   4        0.01       43.14     19.00 o 
   3  19   4      284.82      243.09     47.52 o 
   5  19   4      313.83      278.42     66.87 o 
   7  19   4       19.66       71.60     28.40 o 
 -10  20   4      266.45      232.87     70.26 o 
  -8  20   4       52.49       86.74     38.45 o 
  -6  20   4      155.37      178.33     43.92 o 
  -4  20   4      535.48      676.12     89.51 o 
  -2  20   4      197.49      253.32     46.99 o 
   0  20   4        1.89       28.86     25.92 o 
   2  20   4      114.79      106.63     32.98 o 
   4  20   4      190.44      169.02     55.67 o 
   6  20   4       11.12       17.58     25.03 o 
  -7  21   4       37.41       64.52     23.72 o 
  -5  21   4       35.07       55.03     29.52 o 
  -3  21   4       78.98       50.44     21.91 o 
  -1  21   4        5.69       95.50     48.47 o 
   1  21   4       16.53       40.17     22.68 o 
   3  21   4        0.86        3.12     31.72 o 
 -23   1   5      205.65      197.29     36.28 o 
 -21   1   5      229.13      235.52     35.46 o 
 -19   1   5      446.27      432.08     64.87 o 
 -17   1   5     1524.40     1748.32     70.78 o 
 -15   1   5      640.39      638.70     73.42 o 
 -13   1   5       22.99       65.77     17.21 o 
 -11   1   5     3344.97     3440.83     77.72 o 
  -9   1   5      510.47      434.72     25.34 o 
  -7   1   5     1470.55     1568.22     29.44 o 
  -5   1   5      170.63      128.11     13.20 o 
  -3   1   5        2.24        3.95      7.42 o 
  -1   1   5     1999.42     1839.78     20.90 o 
   1   1   5      566.88      517.22     17.95 o 
   3   1   5       63.83       40.12      9.00 o 
   5   1   5      694.68      532.91     17.86 o 
   7   1   5     1944.34     2055.46     69.34 o 
   9   1   5      536.65      653.90     27.42 o 
  11   1   5     3244.81     3568.96    116.86 o 
  13   1   5       44.08       43.63     24.08 o 
  15   1   5       73.90      136.90     43.14 o 
  17   1   5      196.87      180.73     61.33 o 
 -24   2   5       64.03       72.13     21.32 o 
 -22   2   5       10.64       40.19     21.21 o 
 -20   2   5       61.33       63.99     28.87 o 
 -18   2   5      372.07      370.64     52.50 o 
 -16   2   5      683.16      597.02     73.45 o 
 -14   2   5        8.62       55.75     17.04 o 
 -12   2   5      410.55      438.19     59.46 o 
 -10   2   5     2074.66     1915.39     31.82 o 
  -8   2   5     4197.64     4289.90     67.25 o 
  -6   2   5        1.06        0.70      8.64 o 
  -4   2   5       93.27      137.31     13.95 o 
  -2   2   5     3263.17     2900.21     27.84 o 
   0   2   5      258.58      297.46     12.87 o 
   2   2   5     7276.84     7475.55     77.72 o 
   4   2   5       38.32       51.84      9.60 o 
   6   2   5     1766.65     1662.29     45.96 o 
   8   2   5      553.24      587.63     38.28 o 
  10   2   5       12.53        6.72      7.71 o 
  12   2   5      470.99      484.54     71.85 o 
  14   2   5      304.94      404.11     97.87 o 
  16   2   5        3.50       10.52     40.42 o 
  18   2   5      226.73      196.55     68.70 o 
 -23   3   5       71.39       74.97     29.39 o 
 -21   3   5        5.00        4.86     19.15 o 
 -19   3   5       92.54      102.55     25.45 o 
 -17   3   5      115.04       77.59     24.59 o 
 -15   3   5       19.90       18.82     21.07 o 
 -13   3   5      121.49      111.04     21.96 o 
 -11   3   5      191.11      197.74     19.57 o 
  -9   3   5     3844.39     3696.06     83.84 o 
  -7   3   5     4326.83     4521.85     82.58 o 
  -5   3   5       23.92       25.06      5.57 o 
  -3   3   5     1981.24     1826.03     20.94 o 
  -1   3   5      535.36      627.06     14.59 o 
   1   3   5     2867.35     2745.17     48.49 o 
   3   3   5        1.34       -5.00      8.80 o 
   5   3   5       90.10       96.04     19.92 o 
   7   3   5      330.61      320.60     40.97 o 
   9   3   5      212.21      234.95     37.13 o 
  11   3   5       37.84       19.89     14.10 o 
  13   3   5     1127.43     1123.74     74.28 o 
  15   3   5       73.18       82.82     33.66 o 
  17   3   5       18.88       91.09     25.62 o 
 -22   4   5        1.15       25.56     27.24 o 
 -20   4   5      118.64      140.71     30.01 o 
 -18   4   5        1.17       48.96     18.05 o 
 -16   4   5      365.96      339.48     42.70 o 
 -14   4   5       63.95       64.13     17.97 o 
 -12   4   5      582.51      626.99     41.31 o 
 -10   4   5      641.46      638.43     28.26 o 
  -8   4   5     1253.22     1200.46     44.95 o 
  -6   4   5     1607.69     1804.83     33.35 o 
  -4   4   5       88.98       77.70      8.16 o 
  -2   4   5     9368.27     9450.79     99.51 o 
   0   4   5     4188.15     4182.28     42.02 o 
   2   4   5     3215.43     3163.07     44.40 o 
   4   4   5     2323.77     2475.87     51.31 o 
   6   4   5     1111.60     1262.96     30.52 o 
   8   4   5      251.10      201.42     31.99 o 
  10   4   5      270.76      277.39     30.61 o 
  12   4   5       92.23      109.43     29.72 o 
  14   4   5       15.81       37.30     31.50 o 
  16   4   5      169.80      174.79     53.80 o 
 -23   5   5      229.55      221.18     45.70 o 
 -21   5   5       44.78       63.35     25.02 o 
 -19   5   5      435.31      296.78     42.60 o 
 -17   5   5      668.72      622.58     89.07 o 
 -15   5   5      468.27      528.73     60.30 o 
 -13   5   5     1867.57     1731.34     72.89 o 
 -11   5   5      613.04      629.38     46.13 o 
  -9   5   5      215.23      183.74     22.34 o 
  -7   5   5      191.25      170.08     19.30 o 
  -5   5   5     3019.66     3159.04     43.74 o 
  -3   5   5      511.44      566.49     18.39 o 
  -1   5   5    42079.42    45929.22    488.49 o 
   1   5   5     5945.90     5991.87     43.00 o 
   3   5   5     3046.11     3094.66     63.26 o 
   5   5   5        9.90       13.36     12.97 o 
   7   5   5      212.66      244.15     31.73 o 
   9   5   5       46.94       51.17     19.26 o 
  11   5   5        9.27       18.08     20.36 o 
  13   5   5      260.09      324.28     57.12 o 
  15   5   5       12.41       72.94     27.17 o 
  17   5   5      137.60      110.52     39.11 o 
 -22   6   5        3.05       44.34     23.96 o 
 -20   6   5       44.89       44.24     19.16 o 
 -18   6   5        1.53       26.67     22.78 o 
 -16   6   5        5.90       -3.60     27.18 o 
 -14   6   5      106.97      111.28     21.26 o 
 -12   6   5      265.95      325.06     39.16 o 
 -10   6   5      386.35      435.56     30.18 o 
  -8   6   5     3135.51     3416.94     36.66 o 
  -6   6   5      527.83      578.98     30.70 o 
  -4   6   5      194.55       96.43     16.35 o 
  -2   6   5      791.73      894.54     24.17 o 
   0   6   5       27.50        7.12      5.37 o 
   2   6   5     6946.65     7451.22    100.80 o 
   4   6   5     2811.93     3156.21     67.16 o 
   6   6   5      203.03      208.45     29.09 o 
   8   6   5     1670.08     1973.85     93.30 o 
  10   6   5      109.62      134.27     31.39 o 
  12   6   5      156.15      138.52     33.01 o 
  14   6   5       24.71       17.24     29.30 o 
  16   6   5       43.43       89.75     29.81 o 
 -21   7   5        0.08       30.28     17.27 o 
 -19   7   5      156.29      117.54     26.54 o 
 -17   7   5      665.06      637.94     85.57 o 
 -15   7   5       20.52       17.64     25.13 o 
 -13   7   5     1038.30     1138.30     54.15 o 
 -11   7   5      509.69      501.21     37.61 o 
  -9   7   5      918.86      978.75     24.57 o 
  -7   7   5     2569.14     2784.03     50.33 o 
  -5   7   5        2.54        5.12     11.25 o 
  -3   7   5      457.54      449.50     36.42 o 
  -1   7   5      118.12      112.41     11.46 o 
   1   7   5     3404.57     3600.93     61.46 o 
   3   7   5      779.92      735.01     18.73 o 
   5   7   5       74.77       84.08     12.21 o 
   7   7   5      124.29      120.63     21.55 o 
   9   7   5       39.85       37.03     12.23 o 
  11   7   5      170.63      147.90     39.36 o 
  13   7   5       25.60       43.21     23.28 o 
  15   7   5        5.88       36.57     49.33 o 
 -22   8   5        0.03       33.24     27.03 o 
 -20   8   5       96.55      116.73     32.02 o 
 -18   8   5       24.78       50.37     22.10 o 
 -16   8   5       34.82       97.24     24.57 o 
 -14   8   5      395.32      320.19     53.27 o 
 -12   8   5       79.45       74.92     10.19 o 
 -10   8   5      470.07      344.48     30.90 o 
  -8   8   5      125.13       99.36     14.92 o 
  -6   8   5      209.17      214.90     13.70 o 
  -4   8   5     1088.03      916.16     30.47 o 
  -2   8   5       54.74       58.85     11.73 o 
   0   8   5      455.65      476.32     13.16 o 
   2   8   5        8.63       13.85      5.88 o 
   4   8   5      451.68      587.15     26.46 o 
   6   8   5       25.29       37.74     13.94 o 
   8   8   5       39.91       38.53     12.13 o 
  10   8   5       11.64       20.02     22.27 o 
  12   8   5        1.15       26.32     28.19 o 
  14   8   5      209.74      153.67     57.48 o 
  16   8   5        1.63       -0.12     36.29 o 
 -21   9   5       23.73       31.25     18.25 o 
 -19   9   5      116.66       82.22     25.73 o 
 -17   9   5     1621.34     1871.97    129.72 o 
 -15   9   5     1506.71     1514.97     62.51 o 
 -13   9   5     1054.45     1147.42     43.64 o 
 -11   9   5      558.95      529.97     29.89 o 
  -9   9   5      664.03      682.60     25.51 o 
  -7   9   5       82.07       96.45     22.69 o 
  -5   9   5      230.29      206.75     31.78 o 
  -3   9   5      150.06      104.73     20.61 o 
  -1   9   5       49.64       31.03      7.45 o 
   1   9   5       57.93       49.07      7.91 o 
   3   9   5      368.09      320.84     20.70 o 
   5   9   5        2.37       11.73     12.09 o 
   7   9   5        7.56        6.87     10.86 o 
   9   9   5      149.26      189.69     29.97 o 
  11   9   5      252.88      305.38     47.38 o 
  13   9   5       95.52       68.36     25.62 o 
  15   9   5      108.60       79.30     33.59 o 
 -20  10   5       63.80       53.74     15.69 o 
 -18  10   5        0.10       41.16     26.64 o 
 -16  10   5     1789.15     2173.55    121.39 o 
 -14  10   5      181.94      204.13     38.53 o 
 -12  10   5      840.78      881.16     63.88 o 
 -10  10   5      254.14      227.85     16.26 o 
  -8  10   5      111.04      113.14     18.39 o 
  -6  10   5       77.77      100.90     26.00 o 
  -4  10   5      379.82      472.40     73.05 o 
  -2  10   5       16.65       14.57      7.31 o 
   0  10   5       96.61       79.14     11.03 o 
   2  10   5      359.65      366.31     16.28 o 
   4  10   5      955.14      837.69     22.91 o 
   6  10   5     1149.40     1183.96     48.27 o 
   8  10   5       93.81      121.50     22.88 o 
  10  10   5     5258.42     5501.47    155.86 o 
  12  10   5      457.47      389.25     78.06 o 
  14  10   5        4.05       29.24     23.93 o 
 -21  11   5       12.64       61.68     28.92 o 
 -19  11   5        0.13       30.67     23.91 o 
 -17  11   5        2.89       32.33     16.40 o 
 -15  11   5       88.81       91.30     24.67 o 
 -13  11   5      232.72      210.71     35.31 o 
 -11  11   5       82.21       83.19     14.56 o 
  -9  11   5      897.45      915.88     38.87 o 
  -7  11   5     1435.61     1457.22     72.12 o 
  -5  11   5      295.68      308.62     45.59 o 
  -3  11   5      125.12      105.62     26.71 o 
  -1  11   5      835.56      948.73     34.76 o 
   1  11   5      266.33      292.42     22.71 o 
   3  11   5      233.11      200.53     18.54 o 
   5  11   5     1403.16     1408.58     66.48 o 
   7  11   5        6.79       13.44     12.53 o 
   9  11   5      249.86      205.62     29.52 o 
  11  11   5     1248.94     1232.26     91.38 o 
  13  11   5      408.44      379.66     72.98 o 
  15  11   5       21.68       56.33     20.90 o 
 -20  12   5        3.88       53.47     19.63 o 
 -18  12   5       84.18       83.67     23.39 o 
 -16  12   5       90.64      109.93     22.87 o 
 -14  12   5     2228.57     2679.04     71.05 o 
 -12  12   5     1007.85      921.01     48.53 o 
 -10  12   5        1.81        6.20     26.77 o 
  -8  12   5      568.06      563.22     19.32 o 
  -6  12   5     2580.04     2387.32     63.35 o 
  -4  12   5      869.29      825.63    124.50 o 
  -2  12   5     1034.66     1076.70     37.07 o 
   0  12   5      422.71      465.74     20.10 o 
   2  12   5     2643.38     2859.93     47.75 o 
   4  12   5      517.60      481.26     66.57 o 
   6  12   5      756.85      749.73     48.81 o 
   8  12   5       19.64       24.83     19.56 o 
  10  12   5      137.29      126.17     28.38 o 
  12  12   5      158.97      153.66     39.16 o 
  14  12   5        4.27       33.77     16.00 o 
 -19  13   5        6.38       35.19     26.51 o 
 -17  13   5       24.67       51.29     24.20 o 
 -15  13   5       41.36       69.77     25.39 o 
 -13  13   5      365.37      356.98     54.85 o 
 -11  13   5       11.76        4.94     17.34 o 
  -9  13   5      570.87      452.73     35.90 o 
  -7  13   5     8389.08     8790.94    404.70 o 
  -5  13   5      460.20      388.81     23.65 o 
  -3  13   5      392.04      409.70     27.49 o 
  -1  13   5      290.92      290.22     39.59 o 
   1  13   5       18.46       22.08      6.74 o 
   3  13   5       16.64       49.14     14.79 o 
   5  13   5       19.52       25.82     13.46 o 
   7  13   5       68.37       81.39     19.98 o 
   9  13   5       77.75       65.51     22.33 o 
  11  13   5       19.92       34.32     25.28 o 
  13  13   5      207.49      132.88     45.63 o 
 -18  14   5       55.98       98.71     37.93 o 
 -16  14   5       38.43       71.85     31.93 o 
 -14  14   5       16.49       25.17     27.13 o 
 -12  14   5       34.01       45.21     16.94 o 
 -10  14   5      305.32      274.61     47.20 o 
  -8  14   5      316.41      237.13     40.49 o 
  -6  14   5       11.40        3.50     13.15 o 
  -4  14   5     1341.07     1376.46     74.85 o 
  -2  14   5       15.40        2.45     26.18 o 
   0  14   5     8449.04     9674.05    203.42 o 
   2  14   5     1418.72     1557.54     33.40 o 
   4  14   5      471.88      496.29     38.42 o 
   6  14   5        3.16       22.51     17.17 o 
   8  14   5       90.31       61.38     17.12 o 
  10  14   5      578.96      515.09     83.23 o 
  12  14   5      169.09      149.96     35.49 o 
 -17  15   5       11.05       47.28     30.30 o 
 -15  15   5      320.38      401.87     87.53 o 
 -13  15   5       48.50       49.30     21.72 o 
 -11  15   5       32.74       61.12     28.06 o 
  -9  15   5      303.59      384.34     58.79 o 
  -7  15   5      158.24      151.63     29.34 o 
  -5  15   5     3695.43     3818.52     85.17 o 
  -3  15   5      763.37      899.03     48.88 o 
  -1  15   5     3937.08     4410.11    108.82 o 
   1  15   5     1609.63     1704.72     57.50 o 
   3  15   5      113.11       86.73     16.40 o 
   5  15   5      284.36      232.25     30.12 o 
   7  15   5      393.32      319.48     54.89 o 
   9  15   5      203.67      221.00     43.35 o 
  11  15   5      135.44      113.28     23.85 o 
 -16  16   5       32.26       42.01     30.62 o 
 -14  16   5        2.10       28.73     28.35 o 
 -12  16   5        0.33       24.21     35.90 o 
 -10  16   5      661.46      755.19    126.54 o 
  -8  16   5       33.51       43.20     34.96 o 
  -6  16   5        4.20       12.38     26.04 o 
  -4  16   5      530.11      524.94     62.39 o 
  -2  16   5      394.56      271.47     51.71 o 
   0  16   5        0.08       15.97     26.20 o 
   2  16   5        3.02       22.77      9.68 o 
   4  16   5      680.76      767.33     74.75 o 
   6  16   5       78.09       34.86     22.10 o 
   8  16   5       46.29       48.71     21.28 o 
  10  16   5       22.20       57.25     19.77 o 
 -15  17   5        5.41       95.15     49.84 o 
 -13  17   5      153.02      134.10     41.63 o 
 -11  17   5       80.15      110.10     41.36 o 
  -9  17   5      940.93      922.85    148.34 o 
  -7  17   5       48.18       41.30     30.10 o 
  -5  17   5       24.48       44.52     32.63 o 
  -3  17   5        0.00       -4.65     24.25 o 
  -1  17   5      216.65      204.76     45.95 o 
   1  17   5       68.10       71.37     22.38 o 
   3  17   5      107.74       75.94     26.48 o 
   5  17   5       36.72       28.87     15.74 o 
   7  17   5      179.97      238.70     59.53 o 
   9  17   5        7.20       67.72     42.41 o 
 -14  18   5       13.93       42.08     23.04 o 
 -12  18   5       47.42       29.75     31.54 o 
 -10  18   5      635.05      628.77    114.30 o 
  -8  18   5       79.05       59.46     26.23 o 
  -6  18   5      403.38      411.41     76.85 o 
  -4  18   5      506.90      467.88    104.38 o 
  -2  18   5      111.67       89.50     32.89 o 
   0  18   5      181.26      191.84     38.10 o 
   2  18   5      234.58      242.24     51.28 o 
   4  18   5        5.11       -3.42     23.24 o 
   6  18   5        0.01       29.03     23.94 o 
   8  18   5        8.45       34.93     24.85 o 
 -11  19   5        0.23       53.37     30.32 o 
  -9  19   5        0.39       31.10     36.04 o 
  -7  19   5       23.73        3.47     40.38 o 
  -5  19   5       17.41        6.17     42.29 o 
  -3  19   5       72.60       69.64     38.85 o 
  -1  19   5      546.39      512.19    116.42 o 
   1  19   5        6.76       57.96     21.86 o 
   3  19   5      296.82      216.56     47.83 o 
   5  19   5      202.06      135.65     40.57 o 
  -8  20   5       12.41       55.96     24.69 o 
  -6  20   5        3.55       39.62     26.20 o 
  -4  20   5       55.43       94.20     31.69 o 
  -2  20   5      281.64      344.30     66.75 o 
   0  20   5       31.31       68.26     32.07 o 
   2  20   5      125.36      121.33     36.64 o 
  -5  21   5      270.97      291.09     67.77 o 
  -3  21   5        2.16      -15.93     29.51 o 
  -1  21   5       26.81       59.11     32.25 o 
 -22   0   6        7.27       53.07     23.13 o 
 -20   0   6      799.59      613.74    122.56 o 
 -18   0   6     2594.82     2947.69    171.02 o 
 -16   0   6    17619.36    20956.52    216.66 o 
 -14   0   6     1850.56     1881.78     58.80 o 
 -12   0   6     3817.73     3957.50    172.09 o 
 -10   0   6     1031.69     1019.79     49.45 o 
  -8   0   6      316.53      356.91     54.52 o 
  -6   0   6      195.49      194.65     33.70 o 
  -4   0   6       20.26       29.74     11.35 o 
  -2   0   6       43.24       24.09     12.80 o 
   0   0   6     5060.96     4874.76     67.66 o 
   2   0   6     6021.75     5685.55    231.10 o 
   4   0   6     8205.29     8710.27    264.81 o 
   6   0   6      895.30      842.12     47.92 o 
   8   0   6      547.89      521.48     92.34 o 
  10   0   6     2857.10     3537.29    184.91 o 
  12   0   6      226.41      118.40     57.45 o 
  14   0   6      276.41      274.06     91.67 o 
  16   0   6      733.31      713.47    242.11 o 
 -23   1   6       24.53       49.77     18.44 o 
 -21   1   6       92.74       56.60     21.37 o 
 -19   1   6      193.87      215.09     27.59 o 
 -17   1   6       12.52       21.88     24.41 o 
 -15   1   6     5605.59     6126.69     80.93 o 
 -13   1   6      773.87      840.03     56.10 o 
 -11   1   6     2390.62     2776.56     52.54 o 
  -9   1   6      144.03      135.33     15.71 o 
  -7   1   6       66.10       67.00     10.75 o 
  -5   1   6     4309.32     4284.03     77.44 o 
  -3   1   6       87.52       76.71      9.55 o 
  -1   1   6     7956.36     7975.07     74.40 o 
   1   1   6     3727.97     3808.79     76.23 o 
   3   1   6       26.83        1.28     14.22 o 
   5   1   6     7314.04     8047.52    146.42 o 
   7   1   6       27.90       -6.69     28.87 o 
   9   1   6     4424.61     4816.61    124.40 o 
  11   1   6     1030.28     1167.96    156.99 o 
  13   1   6        2.77       13.27     27.03 o 
  15   1   6     1144.91     1152.68    211.94 o 
 -22   2   6        0.21       54.48     20.19 o 
 -20   2   6      100.20       82.45     23.97 o 
 -18   2   6     1457.09     1636.20     63.14 o 
 -16   2   6      149.95      162.94     32.08 o 
 -14   2   6       27.26       37.22     18.93 o 
 -12   2   6      176.42      214.71     29.78 o 
 -10   2   6      163.60      152.03     20.34 o 
  -8   2   6       25.23       36.35     10.46 o 
  -6   2   6        4.02       21.90      9.53 o 
  -4   2   6        8.05       -0.85      8.62 o 
  -2   2   6      118.77      123.78     20.11 o 
   0   2   6      912.47      927.89     25.84 o 
   2   2   6     1290.32     1171.11     34.44 o 
   4   2   6        0.21       12.09      8.33 o 
   6   2   6      129.71      140.51     21.71 o 
   8   2   6       12.66       30.08      9.14 o 
  10   2   6      754.43      894.46    123.35 o 
  12   2   6      523.52      511.36     92.88 o 
  14   2   6       50.88       78.83     35.58 o 
  16   2   6      354.81      294.94     73.67 o 
 -23   3   6       20.42       39.63     16.97 o 
 -21   3   6       52.67       55.76     23.27 o 
 -19   3   6      270.81      227.60     33.22 o 
 -17   3   6       75.56       83.46     22.20 o 
 -15   3   6      465.44      535.31     74.00 o 
 -13   3   6     1051.40     1021.07     40.40 o 
 -11   3   6       44.67       36.02      8.63 o 
  -9   3   6     1434.12     1420.00     34.92 o 
  -7   3   6      743.57      759.26     23.00 o 
  -5   3   6      195.43      219.53     21.63 o 
  -3   3   6      175.63      176.40     17.92 o 
  -1   3   6     6673.83     7035.41     63.01 o 
   1   3   6     1923.35     1884.07     28.08 o 
   3   3   6       25.00       34.84      8.15 o 
   5   3   6     1036.62     1062.54     32.55 o 
   7   3   6        0.07       17.92     10.48 o 
   9   3   6      633.96      665.32     52.46 o 
  11   3   6        0.00      -29.82     33.31 o 
  13   3   6      117.45       88.75     32.56 o 
  15   3   6      809.56      684.52    147.00 o 
 -22   4   6      321.13      307.52     56.18 o 
 -20   4   6      420.96      417.22     58.30 o 
 -18   4   6      497.64      501.89     67.59 o 
 -16   4   6      702.62      610.74     73.01 o 
 -14   4   6      137.91      158.15     22.31 o 
 -12   4   6        0.37       15.38      9.71 o 
 -10   4   6        3.97        9.88     14.02 o 
  -8   4   6      174.29      172.79     20.82 o 
  -6   4   6      476.63      544.34     27.67 o 
  -4   4   6     3745.05     3546.25     43.77 o 
  -2   4   6       32.83       37.66      6.32 o 
   0   4   6       24.68       24.21      6.10 o 
   2   4   6      394.05      421.10     20.32 o 
   4   4   6      732.47      753.11     29.73 o 
   6   4   6       22.01       36.13      9.20 o 
   8   4   6        9.14       34.24     17.78 o 
  10   4   6       52.16       75.25     21.52 o 
  12   4   6     1237.43      957.10    195.38 o 
  14   4   6      187.31      215.73     51.65 o 
  16   4   6       18.03       61.51     40.81 o 
 -23   5   6       11.44       42.48     18.87 o 
 -21   5   6       22.25       62.62     17.63 o 
 -19   5   6        1.09       32.99     18.23 o 
 -17   5   6        8.57       38.81     15.34 o 
 -15   5   6     1156.38     1048.10     90.99 o 
 -13   5   6      865.03      880.89     41.24 o 
 -11   5   6      899.02      981.97     43.67 o 
  -9   5   6       98.35       99.70     15.84 o 
  -7   5   6     4340.44     4358.88     74.56 o 
  -5   5   6      270.36      339.80     20.53 o 
  -3   5   6     7467.77     8249.79    117.90 o 
  -1   5   6     7572.62     8016.00    119.05 o 
   1   5   6      198.13      244.81     17.51 o 
   3   5   6       74.65       67.57     11.05 o 
   5   5   6      135.98      113.09     21.52 o 
   7   5   6        3.54       14.79     12.43 o 
   9   5   6        3.29       12.60     20.09 o 
  11   5   6        4.63      -13.02     26.19 o 
  13   5   6        6.53       25.75     24.48 o 
  15   5   6       63.01       41.83     30.01 o 
 -22   6   6        2.04        6.65     26.68 o 
 -20   6   6        7.46       32.20     22.33 o 
 -18   6   6      143.50      130.07     27.26 o 
 -16   6   6      201.43      169.89     26.47 o 
 -14   6   6       47.56       69.80     17.83 o 
 -12   6   6     1310.77     1298.57     37.76 o 
 -10   6   6     1569.27     1600.13     61.18 o 
  -8   6   6      277.70      288.95     23.15 o 
  -6   6   6     2432.28     2422.31     98.88 o 
  -4   6   6        8.32        9.73     12.11 o 
  -2   6   6     4936.84     5532.25     81.73 o 
   0   6   6       16.86       19.87      6.88 o 
   2   6   6       17.34       23.22      5.29 o 
   4   6   6       93.70      105.79     19.31 o 
   6   6   6        9.34       42.72     18.20 o 
   8   6   6     1014.17     1153.55     86.88 o 
  10   6   6      439.62      443.81     58.16 o 
  12   6   6     1693.83     1849.38    109.80 o 
  14   6   6      226.11      224.86     49.36 o 
 -21   7   6      111.77      156.18     27.50 o 
 -19   7   6      180.75      143.42     36.63 o 
 -17   7   6        0.04       49.83     15.39 o 
 -15   7   6      330.82      339.24     44.58 o 
 -13   7   6       25.11       16.19     22.49 o 
 -11   7   6     2121.85     2430.95     40.22 o 
  -9   7   6       72.98       48.51     10.81 o 
  -7   7   6     1002.53     1184.00     30.02 o 
  -5   7   6        3.22       34.65     19.12 o 
  -3   7   6       15.91       36.03      8.52 o 
  -1   7   6      238.82      246.37     14.11 o 
   1   7   6     2683.83     2629.86     38.82 o 
   3   7   6     1385.66     1545.43     30.60 o 
   5   7   6       23.75       10.31     20.74 o 
   7   7   6      111.54      106.83     26.75 o 
   9   7   6      539.43      463.21     80.91 o 
  11   7   6      382.06      312.65     48.82 o 
  13   7   6      364.76      246.89     93.59 o 
  15   7   6        0.02       69.34     32.23 o 
 -22   8   6        0.42       45.91     17.11 o 
 -20   8   6      296.07      270.87     49.11 o 
 -18   8   6      700.74      695.69     96.12 o 
 -16   8   6       49.68       32.79     18.53 o 
 -14   8   6       25.09       21.88     20.80 o 
 -12   8   6       24.23       24.85     11.73 o 
 -10   8   6        0.03        7.24     15.40 o 
  -8   8   6       59.41       48.40     11.01 o 
  -6   8   6       69.80       60.41     13.25 o 
  -4   8   6       12.10       20.43     14.63 o 
  -2   8   6      674.29      718.24     28.93 o 
   0   8   6     2503.12     2834.04     60.11 o 
   2   8   6     2310.83     2536.17     34.08 o 
   4   8   6        5.02       12.87     10.84 o 
   6   8   6      873.42      811.75     70.81 o 
   8   8   6      424.76      433.81     59.76 o 
  10   8   6     1041.01      930.00    128.02 o 
  12   8   6        1.59       13.43     36.31 o 
  14   8   6       99.00       85.51     35.26 o 
 -21   9   6       19.42       16.38     20.93 o 
 -19   9   6       62.16       43.58     19.32 o 
 -17   9   6      113.62      135.92     27.69 o 
 -15   9   6     1074.08     1199.09     69.64 o 
 -13   9   6        5.04       24.79     13.02 o 
 -11   9   6     2169.57     2627.14     73.44 o 
  -9   9   6       64.60       54.95     15.17 o 
  -7   9   6      660.55      731.48     39.30 o 
  -5   9   6        8.67       14.87     18.64 o 
  -3   9   6       87.66       70.48     12.95 o 
  -1   9   6       67.21       40.73      9.43 o 
   1   9   6        1.53        3.41      8.63 o 
   3   9   6       37.05       28.18      8.97 o 
   5   9   6     1078.83     1004.46     47.03 o 
   7   9   6      107.22      133.38     28.17 o 
   9   9   6       34.21       21.81     19.98 o 
  11   9   6      216.69      162.34     30.19 o 
  13   9   6       41.38       69.07     26.20 o 
 -20  10   6       11.41       69.58     21.19 o 
 -18  10   6      584.01      441.13     75.80 o 
 -16  10   6     2043.64     2386.21    112.77 o 
 -14  10   6      182.70      159.29     31.91 o 
 -12  10   6      441.06      440.01     28.90 o 
 -10  10   6      541.94      519.34     56.50 o 
  -8  10   6       41.80       69.94     20.99 o 
  -6  10   6      297.51      272.34     51.43 o 
  -4  10   6       24.56       25.87      9.16 o 
  -2  10   6        5.49        8.22      6.99 o 
   0  10   6      336.74      310.31     16.01 o 
   2  10   6       94.29       54.28     17.17 o 
   4  10   6        1.87        9.60     13.22 o 
   6  10   6      164.80      136.89     27.23 o 
   8  10   6        2.65       74.02     22.90 o 
  10  10   6      239.18      195.67     44.33 o 
  12  10   6        5.42       25.18     27.33 o 
 -19  11   6       19.32       19.11     35.96 o 
 -17  11   6      344.90      279.26     74.88 o 
 -15  11   6      293.10      321.45     58.02 o 
 -13  11   6      251.76      223.38     34.79 o 
 -11  11   6      277.66      296.78     47.44 o 
  -9  11   6      392.18      333.04     55.63 o 
  -7  11   6      114.94       84.53     29.34 o 
  -5  11   6      751.61      780.79    134.95 o 
  -3  11   6      196.31      193.26     37.76 o 
  -1  11   6     1637.59     1698.18     86.92 o 
   1  11   6     2025.81     2113.78     44.97 o 
   3  11   6      498.94      428.74     53.09 o 
   5  11   6      915.45      875.63     46.50 o 
   7  11   6      178.78      105.19     29.99 o 
   9  11   6      246.45      166.10     40.63 o 
  11  11   6        7.13       50.43     22.44 o 
  13  11   6      116.52      115.74     29.40 o 
 -18  12   6       55.25      132.75     43.85 o 
 -16  12   6      112.35       93.20     44.78 o 
 -14  12   6       61.49       62.98     35.07 o 
 -12  12   6       50.74       46.19     24.01 o 
 -10  12   6      352.98      266.74     38.13 o 
  -8  12   6      503.63      570.22     65.93 o 
  -6  12   6     1522.73     1791.96    107.95 o 
  -4  12   6       13.34       74.65     25.66 o 
  -2  12   6      124.31      121.91     29.75 o 
   0  12   6       48.37       33.76     14.81 o 
   2  12   6      241.25      225.88     34.15 o 
   4  12   6       22.13       37.63     16.67 o 
   6  12   6      375.61      300.35     47.52 o 
   8  12   6       18.12       34.71     17.76 o 
  10  12   6       16.54       18.43     18.61 o 
  12  12   6       11.40       33.56     18.85 o 
 -17  13   6        2.74       73.03     34.05 o 
 -15  13   6      284.57      270.53     56.93 o 
 -13  13   6       19.27       42.79     39.24 o 
 -11  13   6       35.08       16.70     27.31 o 
  -9  13   6      890.48      849.00    141.04 o 
  -7  13   6      728.22      769.46     74.00 o 
  -5  13   6     5600.24     6482.40    156.06 o 
  -3  13   6        0.02       59.32     21.64 o 
  -1  13   6     1765.37     1675.72    107.58 o 
   1  13   6     2015.46     2195.11     55.94 o 
   3  13   6      635.25      504.77     66.25 o 
   5  13   6        0.09        6.96     15.97 o 
   7  13   6        1.17       25.28     19.58 o 
   9  13   6        0.49       24.76     18.08 o 
  11  13   6       16.50       30.87     20.44 o 
 -18  14   6        2.57       -2.39     22.77 o 
 -16  14   6       14.25       58.60     33.44 o 
 -14  14   6       46.66       89.83     41.51 o 
 -12  14   6       96.33       62.50     30.16 o 
 -10  14   6       10.13       33.95     40.68 o 
  -8  14   6      239.09      241.60     53.08 o 
  -6  14   6      328.59      364.47     58.61 o 
  -4  14   6      768.40      688.08    126.00 o 
  -2  14   6      595.69      745.57     66.14 o 
   0  14   6      182.04      251.60     47.06 o 
   2  14   6      101.01       76.18     24.88 o 
   4  14   6      248.10      232.70     42.40 o 
   6  14   6       15.32       18.36     12.22 o 
   8  14   6      116.10      113.26     22.08 o 
  10  14   6      115.23       83.82     22.95 o 
 -15  15   6      121.79       93.43     50.22 o 
 -13  15   6      694.21      709.48    111.07 o 
 -11  15   6      476.89      496.60     81.04 o 
  -9  15   6        5.70       12.44     33.00 o 
  -7  15   6     1063.62      983.78    133.64 o 
  -5  15   6      447.12      519.26     61.31 o 
  -3  15   6      408.72      384.72     73.86 o 
  -1  15   6     1332.38     1564.19     99.73 o 
   1  15   6      101.31      111.26     26.84 o 
   3  15   6      209.64      191.24     42.38 o 
   5  15   6        1.11       26.69     27.73 o 
   7  15   6        3.55       36.95     48.12 o 
   9  15   6       68.42       50.21     21.63 o 
 -14  16   6       11.70       25.92     32.81 o 
 -12  16   6      446.42      355.96     57.20 o 
 -10  16   6      518.56      496.75     86.01 o 
  -8  16   6       95.90       83.16     33.46 o 
  -6  16   6      327.97      218.97     40.75 o 
  -4  16   6       82.51       85.76     31.01 o 
  -2  16   6      286.44      247.85     51.49 o 
   0  16   6        2.96      -15.91     24.83 o 
   2  16   6       73.34      116.46     28.88 o 
   4  16   6      203.46      219.56     56.39 o 
   6  16   6       55.52       31.13     25.07 o 
   8  16   6        0.15       41.91     19.31 o 
 -13  17   6        0.27       24.44     38.79 o 
 -11  17   6       74.08       66.88     31.49 o 
  -9  17   6       21.24       97.40     25.22 o 
  -7  17   6       83.54      103.23     27.98 o 
  -5  17   6       10.78       40.12     31.20 o 
  -3  17   6       74.51       77.92     34.22 o 
  -1  17   6        2.57       41.95     29.95 o 
   1  17   6       14.31       48.44     21.17 o 
   3  17   6        1.30        8.64     22.96 o 
   5  17   6      591.34      732.74    113.44 o 
   7  17   6        1.03       62.76     23.32 o 
 -12  18   6       83.11      127.77     29.02 o 
 -10  18   6      363.18      363.07     94.71 o 
  -8  18   6       53.84       67.61     33.11 o 
  -6  18   6       12.42       58.11     39.55 o 
  -4  18   6       82.96       71.30     27.23 o 
  -2  18   6      132.67      128.15     35.05 o 
   0  18   6       10.28       48.62     23.23 o 
   2  18   6      248.83      185.02     48.17 o 
   4  18   6        1.52      -50.60     38.46 o 
  -9  19   6       24.41       35.64     34.09 o 
  -7  19   6        9.60       24.40     27.64 o 
  -5  19   6        0.01        7.51     37.00 o 
  -3  19   6       38.62      100.17     30.02 o 
  -1  19   6      138.32      191.04     46.05 o 
   1  19   6      110.99       81.55     28.28 o 
  -4  20   6        3.26       32.02     28.40 o 
  -2  20   6        1.41       14.17     29.02 o 
 -23   1   7       69.26       97.83     29.07 o 
 -21   1   7      486.31      337.37     48.62 o 
 -19   1   7      532.29      508.06     63.56 o 
 -17   1   7      981.94      989.79     67.73 o 
 -15   1   7       43.31       18.31     16.96 o 
 -13   1   7       19.53       38.53     13.91 o 
 -11   1   7       11.57       11.06     15.20 o 
  -9   1   7     1045.21      946.48     36.22 o 
  -7   1   7       77.49       82.71     11.68 o 
  -5   1   7      755.84      687.66     22.29 o 
  -3   1   7       36.70       44.27      9.20 o 
  -1   1   7     3203.97     3221.76     38.61 o 
   1   1   7      267.31      262.33     16.73 o 
   3   1   7      424.63      507.65     14.89 o 
   5   1   7      407.24      414.26     51.57 o 
   7   1   7     1056.46     1057.32     50.65 o 
   9   1   7      119.77       76.25     23.76 o 
  11   1   7      122.31      150.94     36.76 o 
  13   1   7       95.44      140.02     38.04 o 
 -22   2   7      137.17      126.99     30.47 o 
 -20   2   7      650.15      565.08     66.56 o 
 -18   2   7      852.01      846.02     65.28 o 
 -16   2   7       62.06       77.96     20.35 o 
 -14   2   7      860.85      903.13     50.72 o 
 -12   2   7      461.69      434.97     47.69 o 
 -10   2   7      492.89      512.04     39.28 o 
  -8   2   7      772.90      819.02     27.60 o 
  -6   2   7      945.86     1083.55     24.95 o 
  -4   2   7      395.42      423.88     25.09 o 
  -2   2   7     1712.50     1645.84     33.98 o 
   0   2   7      982.94      949.08     42.73 o 
   2   2   7      375.33      385.67     41.81 o 
   4   2   7       18.30       25.09      8.08 o 
   6   2   7     2482.07     2657.12     80.12 o 
   8   2   7     1530.30     1917.18     98.30 o 
  10   2   7      393.46      256.36     53.36 o 
  12   2   7        0.49       37.71     35.34 o 
  14   2   7      149.53       57.07     42.21 o 
 -21   3   7        2.51       32.58     18.35 o 
 -19   3   7       73.28       45.18     25.95 o 
 -17   3   7      192.36      190.76     31.75 o 
 -15   3   7       11.98       40.33     15.17 o 
 -13   3   7        0.29        5.06     14.23 o 
 -11   3   7     1868.52     1995.31     39.63 o 
  -9   3   7      476.46      513.32     28.77 o 
  -7   3   7       78.32       64.61     12.39 o 
  -5   3   7     1563.83     1713.66     33.86 o 
  -3   3   7     1694.01     1759.98     39.10 o 
  -1   3   7       54.79       62.02     10.26 o 
   1   3   7     1840.58     1877.67     34.62 o 
   3   3   7      633.03      594.24     28.30 o 
   5   3   7       22.91       10.80     15.18 o 
   7   3   7      339.92      278.11     44.10 o 
   9   3   7      249.39      168.18     79.61 o 
  11   3   7      382.12      362.01     60.00 o 
  13   3   7       67.25       75.36     30.50 o 
 -22   4   7        4.11       14.70     23.57 o 
 -20   4   7      144.96       95.28     34.10 o 
 -18   4   7       26.73       40.07     18.05 o 
 -16   4   7      488.07      479.53     63.00 o 
 -14   4   7      443.59      462.71     65.84 o 
 -12   4   7        1.55       -0.72     26.36 o 
 -10   4   7      796.25      780.59     44.26 o 
  -8   4   7        6.66       18.75     10.71 o 
  -6   4   7      694.31      715.66     20.16 o 
  -4   4   7      637.82      573.72     17.46 o 
  -2   4   7        3.24        9.88      7.37 o 
   0   4   7      150.33      119.50     11.72 o 
   2   4   7      189.89      207.62     24.45 o 
   4   4   7      313.08      361.95     36.58 o 
   6   4   7      149.83      141.84     22.74 o 
   8   4   7      257.25      223.20     37.15 o 
  10   4   7       84.56       52.34     24.44 o 
  12   4   7        3.12       37.65     26.61 o 
  14   4   7      111.76      124.30     29.42 o 
 -21   5   7      115.09       98.86     22.45 o 
 -19   5   7      150.88      180.83     30.28 o 
 -17   5   7      450.81      470.25     59.16 o 
 -15   5   7      398.01      374.11     47.34 o 
 -13   5   7      433.32      380.21     51.03 o 
 -11   5   7       68.78       51.56     12.43 o 
  -9   5   7       17.11       22.44      5.60 o 
  -7   5   7      228.34      256.37     31.28 o 
  -5   5   7      234.64      227.44     34.29 o 
  -3   5   7        6.30       16.71      9.52 o 
  -1   5   7        1.93        5.72      8.03 o 
   1   5   7     2670.15     2590.71     53.36 o 
   3   5   7      517.76      530.64     45.83 o 
   5   5   7      126.16      121.65     22.16 o 
   7   5   7       13.65       48.96     13.20 o 
   9   5   7     2295.17     2479.96    114.34 o 
  11   5   7     1656.50     1981.97     94.09 o 
  13   5   7      305.82      325.77     70.12 o 
 -22   6   7      143.18      130.40     35.21 o 
 -20   6   7      186.79      177.22     32.82 o 
 -18   6   7      154.56      102.90     23.21 o 
 -16   6   7       61.37       17.76     16.94 o 
 -14   6   7      127.70       78.61     18.08 o 
 -12   6   7        0.59       29.45     17.79 o 
 -10   6   7       27.73       20.98     14.11 o 
  -8   6   7     1028.41     1207.49     37.03 o 
  -6   6   7     2708.43     2649.71     86.58 o 
  -4   6   7       96.69       94.04     14.07 o 
  -2   6   7      244.04      299.97     22.26 o 
   0   6   7     1925.03     1961.23     43.12 o 
   2   6   7        1.72        9.59      7.33 o 
   4   6   7       30.20       37.15     15.12 o 
   6   6   7      244.44      189.02     28.90 o 
   8   6   7      187.77      212.48     33.27 o 
  10   6   7      740.47      801.45    147.08 o 
  12   6   7      323.65      204.71     48.37 o 
 -21   7   7       41.28       54.11     24.40 o 
 -19   7   7       16.96       57.63     16.94 o 
 -17   7   7        0.26       -9.40     18.06 o 
 -15   7   7        6.94       40.60     15.51 o 
 -13   7   7       47.72       43.47     12.19 o 
 -11   7   7      347.44      343.48     38.32 o 
  -9   7   7        0.23       20.16      9.35 o 
  -7   7   7      746.13      781.06     50.63 o 
  -5   7   7      843.75      784.88     25.84 o 
  -3   7   7     1768.57     1844.50     37.03 o 
  -1   7   7      515.97      577.41     28.11 o 
   1   7   7     3593.21     4053.05     57.45 o 
   3   7   7     1333.23     1406.79     44.73 o 
   5   7   7       13.13       11.10     12.35 o 
   7   7   7       76.49       71.65     29.91 o 
   9   7   7      388.63      408.27     70.57 o 
  11   7   7      276.39      258.10     52.90 o 
  13   7   7       84.00       48.18     32.77 o 
 -20   8   7      139.04      127.51     37.33 o 
 -18   8   7       30.22       43.68     19.72 o 
 -16   8   7       35.22        9.82     24.61 o 
 -14   8   7      307.46      285.37     39.73 o 
 -12   8   7      291.32      271.61     40.89 o 
 -10   8   7      460.17      305.50     46.95 o 
  -8   8   7      151.14      134.49     32.08 o 
  -6   8   7       79.46       72.34     15.80 o 
  -4   8   7        2.18       17.19     12.77 o 
  -2   8   7     1553.27     1741.73     44.05 o 
   0   8   7       98.87       59.29     16.33 o 
   2   8   7     1955.16     1998.53     52.86 o 
   4   8   7      154.93      113.07     34.83 o 
   6   8   7      462.36      622.10     97.79 o 
   8   8   7      256.44      193.83     34.37 o 
  10   8   7      645.37      547.22    102.06 o 
  12   8   7      119.02       82.52     26.93 o 
 -19   9   7      422.37      326.77     66.28 o 
 -17   9   7       19.49       43.23     26.40 o 
 -15   9   7     1243.96     1415.58    126.56 o 
 -13   9   7      307.21      266.71     46.98 o 
 -11   9   7      215.52      152.75     33.96 o 
  -9   9   7      134.82       97.76     20.95 o 
  -7   9   7      532.38      569.52     37.06 o 
  -5   9   7       30.72       34.48     21.71 o 
  -3   9   7      251.77      292.00     35.97 o 
  -1   9   7     1949.74     2250.25     45.10 o 
   1   9   7     5164.97     5722.00    104.79 o 
   3   9   7        7.15       29.79     19.60 o 
   5   9   7     1120.44     1234.48     91.72 o 
   7   9   7       22.03       30.58     20.07 o 
   9   9   7        0.01       20.40     29.72 o 
  11   9   7      554.01      483.36     86.29 o 
 -20  10   7      130.56      161.14     51.69 o 
 -18  10   7       21.80       31.73     25.86 o 
 -16  10   7       32.18       46.28     20.74 o 
 -14  10   7       10.55       84.35     31.46 o 
 -12  10   7       16.01       67.14     31.05 o 
 -10  10   7       32.11       33.49     20.46 o 
  -8  10   7      476.43      456.17     62.78 o 
  -6  10   7      339.57      352.17     35.27 o 
  -4  10   7      570.31      629.46     59.82 o 
  -2  10   7        2.54       -6.76     21.53 o 
   0  10   7      903.17      709.06     94.55 o 
   2  10   7      313.78      251.94     34.54 o 
   4  10   7        6.48       45.16     15.92 o 
   6  10   7      146.29      115.86     34.01 o 
   8  10   7        2.74       21.81     13.99 o 
  10  10   7        5.57       -6.00     30.67 o 
 -19  11   7        0.63       36.48     31.83 o 
 -17  11   7      116.89       77.11     36.86 o 
 -15  11   7      319.21      335.22     65.26 o 
 -13  11   7      231.80      235.83     62.00 o 
 -11  11   7       17.53       47.97     44.65 o 
  -9  11   7        1.01       52.39     27.06 o 
  -7  11   7       23.60       35.02     19.41 o 
  -5  11   7     1680.69     1832.32     86.33 o 
  -3  11   7      751.43      844.46     65.19 o 
  -1  11   7      150.11      157.39     25.12 o 
   1  11   7     1439.81     1523.37     56.94 o 
   3  11   7      701.81      677.54    104.43 o 
   5  11   7     2366.12     2700.90    109.89 o 
   7  11   7      380.50      339.77     54.01 o 
   9  11   7        0.79       20.34     16.41 o 
  11  11   7       40.27       53.76     23.00 o 
 -18  12   7       82.61       72.55     34.49 o 
 -16  12   7       75.36      102.58     30.69 o 
 -14  12   7       55.92       29.73     39.10 o 
 -12  12   7      180.60      146.41     43.00 o 
 -10  12   7      216.92      198.41     36.19 o 
  -8  12   7        2.60       17.98     23.34 o 
  -6  12   7      518.52      506.46     74.60 o 
  -4  12   7      184.03      235.32     34.33 o 
  -2  12   7     1441.48     1525.44     99.47 o 
   0  12   7      480.77      452.57     63.44 o 
   2  12   7      358.84      292.73     47.85 o 
   4  12   7      828.13      954.87    165.13 o 
   6  12   7      434.14      362.88     74.01 o 
   8  12   7       30.03       35.94     23.77 o 
  10  12   7       12.42       24.15     30.79 o 
 -17  13   7      385.49      371.75     76.04 o 
 -15  13   7        0.63       46.63     36.33 o 
 -13  13   7      580.56      504.90     84.78 o 
 -11  13   7       73.57      112.22     35.36 o 
  -9  13   7      992.36     1266.22    153.47 o 
  -7  13   7      336.34      335.47     51.41 o 
  -5  13   7       36.97       45.33     24.69 o 
  -3  13   7      181.45      189.74     37.60 o 
  -1  13   7      611.64      609.20     63.27 o 
   1  13   7        0.00       15.74     28.03 o 
   3  13   7      392.32      261.16     58.17 o 
   5  13   7      497.71      534.03    108.17 o 
   7  13   7       34.80       43.66     28.84 o 
   9  13   7      475.58      262.36     79.78 o 
 -16  14   7       56.02       48.48     22.24 o 
 -14  14   7       70.78       70.90     31.88 o 
 -12  14   7       52.64       95.66     40.01 o 
 -10  14   7     1346.92     1758.96    173.63 o 
  -8  14   7      227.23      174.87     48.99 o 
  -6  14   7      316.44      377.89     55.91 o 
  -4  14   7      234.75      188.43     41.16 o 
  -2  14   7      461.93      438.58     82.72 o 
   0  14   7       27.31       61.87     24.41 o 
   2  14   7       24.01       33.89     41.04 o 
   4  14   7      243.79      254.78     67.16 o 
   6  14   7        0.66       45.07     29.69 o 
   8  14   7      236.20      173.38     60.15 o 
 -15  15   7       47.67       38.77     29.55 o 
 -13  15   7        1.03        9.71     24.32 o 
 -11  15   7      818.05      786.04    169.81 o 
  -9  15   7     1328.23     1002.27    157.51 o 
  -7  15   7      473.06      465.34     68.06 o 
  -5  15   7     2847.54     2953.69    107.99 o 
  -3  15   7      254.66      204.64     58.80 o 
  -1  15   7      301.09      226.98     57.83 o 
   1  15   7       31.95       12.72     23.03 o 
   3  15   7        0.31       39.49     22.29 o 
   5  15   7      439.56      434.23    117.39 o 
   7  15   7      131.64       86.34     45.77 o 
 -14  16   7      254.15      236.37     53.54 o 
 -12  16   7       44.35      106.18     37.53 o 
 -10  16   7       45.11       91.40     30.35 o 
  -8  16   7       12.06       48.68     22.34 o 
  -6  16   7      178.55      141.15     41.12 o 
  -4  16   7       13.48       20.93     27.70 o 
  -2  16   7       10.97       45.28     30.56 o 
   0  16   7        6.91       31.61     18.04 o 
   2  16   7      365.70      420.10    100.36 o 
   4  16   7        0.40        1.22     17.19 o 
 -11  17   7       65.71       73.56     34.53 o 
  -9  17   7        0.16        1.22     34.89 o 
  -7  17   7      321.48      352.00     50.14 o 
  -5  17   7      169.19      115.25     37.55 o 
  -3  17   7      146.12      134.37     30.49 o 
  -1  17   7       47.45       48.70     27.68 o 
   1  17   7       51.04       61.69     23.62 o 
   3  17   7        4.35      -21.00     28.51 o 
  -8  18   7        4.21       71.99     25.55 o 
  -6  18   7       54.55       16.66     26.18 o 
  -4  18   7       48.80      101.17     27.94 o 
  -2  18   7      268.96      221.32     56.98 o 
   0  18   7        0.07       33.46     19.95 o 
 -22   0   8     1210.07      995.19    243.00 o 
 -20   0   8      424.98      321.49     84.36 o 
 -18   0   8        0.10        2.44     47.34 o 
 -16   0   8      191.13      183.24     36.75 o 
 -14   0   8      724.86      616.95     96.90 o 
 -12   0   8     2032.09     2062.48     78.62 o 
 -10   0   8     3638.63     3735.01    129.31 o 
  -8   0   8       10.41        0.24     19.68 o 
  -6   0   8     1506.34     1521.13     54.63 o 
  -4   0   8     1615.84     1563.12     56.76 o 
  -2   0   8        5.42       22.81     10.92 o 
   0   0   8     5695.45     5854.88    159.85 o 
   2   0   8      497.37      487.67     89.83 o 
   4   0   8     3065.80     3579.68     97.21 o 
   6   0   8     1644.47     1790.38     72.22 o 
   8   0   8       68.40       81.81     21.11 o 
  10   0   8      828.06      891.72    135.04 o 
  12   0   8      273.10      275.03     87.18 o 
 -21   1   8      372.47      287.10     57.75 o 
 -19   1   8      971.43      806.50     85.85 o 
 -17   1   8      829.39      724.89     84.37 o 
 -15   1   8      376.73      350.73     41.40 o 
 -13   1   8       26.09       29.02     12.28 o 
 -11   1   8      103.87       85.22     12.64 o 
  -9   1   8       24.67       28.24      8.83 o 
  -7   1   8      294.89      336.31     38.96 o 
  -5   1   8      258.06      274.32     27.24 o 
  -3   1   8     1097.36     1112.13     34.19 o 
  -1   1   8     1219.29     1262.85     26.88 o 
   1   1   8     1578.63     1665.13     44.88 o 
   3   1   8     1739.94     1856.49     70.68 o 
   5   1   8     4173.79     4922.51     95.64 o 
   7   1   8     1466.49     1850.01     77.73 o 
   9   1   8        2.80       26.53     26.99 o 
  11   1   8       30.82       30.94     31.88 o 
 -20   2   8        7.36       -0.39     17.58 o 
 -18   2   8      352.19      432.68     47.61 o 
 -16   2   8      460.57      464.72     52.25 o 
 -14   2   8      343.45      379.51     46.13 o 
 -12   2   8        7.42       18.32     12.28 o 
 -10   2   8      259.32      251.18     27.41 o 
  -8   2   8     1081.68     1121.09     29.45 o 
  -6   2   8      992.42      952.84     28.36 o 
  -4   2   8      324.78      330.87     35.75 o 
  -2   2   8      395.87      437.90     36.68 o 
   0   2   8      105.03       96.81     14.96 o 
   2   2   8      129.06       86.15     18.83 o 
   4   2   8      330.62      321.81     56.20 o 
   6   2   8       39.66       32.06     16.70 o 
   8   2   8       60.12       72.57     23.18 o 
  10   2   8        6.20       28.01     27.29 o 
  12   2   8       99.92       87.40     34.47 o 
 -21   3   8        6.08       49.45     20.89 o 
 -19   3   8        9.53       33.00     22.56 o 
 -17   3   8       53.13       53.59     17.49 o 
 -15   3   8      184.66      136.87     19.05 o 
 -13   3   8      663.18      632.53     69.64 o 
 -11   3   8      162.92      129.93     17.50 o 
  -9   3   8        9.03       34.15     10.63 o 
  -7   3   8      153.45      188.01     19.26 o 
  -5   3   8        1.54        7.52      9.17 o 
  -3   3   8      458.41      494.45     23.52 o 
  -1   3   8      174.64      170.70     21.46 o 
   1   3   8      198.43      196.17     29.45 o 
   3   3   8      107.85       92.26     20.73 o 
   5   3   8       32.67       46.28     15.26 o 
   7   3   8        0.61       33.71     18.89 o 
   9   3   8      408.43      294.01     81.38 o 
  11   3   8        1.85       64.89     30.61 o 
 -20   4   8       61.73       55.36     29.56 o 
 -18   4   8      240.51      192.60     37.53 o 
 -16   4   8      345.02      295.86     44.08 o 
 -14   4   8       69.09       52.52     18.37 o 
 -12   4   8        2.30       -6.88     13.85 o 
 -10   4   8     3105.34     3095.40     71.44 o 
  -8   4   8      188.97      217.44     28.41 o 
  -6   4   8     2698.13     2952.84     63.25 o 
  -4   4   8      108.94       94.85     13.62 o 
  -2   4   8     1314.08     1398.06     23.09 o 
   0   4   8     2406.93     2443.02     67.24 o 
   2   4   8       82.67       64.57     23.74 o 
   4   4   8      699.84      696.86     49.01 o 
   6   4   8      255.79      244.55     36.09 o 
   8   4   8       22.46       28.18     23.19 o 
  10   4   8      543.03      651.84    146.04 o 
 -21   5   8       15.94       -8.55     27.72 o 
 -19   5   8       25.98       38.89     25.36 o 
 -17   5   8       51.49       48.09     23.59 o 
 -15   5   8       32.98       58.75     21.01 o 
 -13   5   8      499.01      448.49     29.98 o 
 -11   5   8     2224.43     2467.70     84.21 o 
  -9   5   8      486.64      568.89     65.17 o 
  -7   5   8      505.70      620.29     43.57 o 
  -5   5   8      199.31      167.69     29.58 o 
  -3   5   8       34.23       44.94      9.94 o 
  -1   5   8      203.85      200.96     19.31 o 
   1   5   8      335.22      360.46     53.66 o 
   3   5   8      221.58      164.71     22.11 o 
   5   5   8        2.84       21.80     27.24 o 
   7   5   8       65.58       69.68     19.36 o 
   9   5   8      147.98      154.80     38.84 o 
  11   5   8      222.00      191.23     56.16 o 
 -20   6   8       21.04       61.56     22.57 o 
 -18   6   8      254.56      213.23     43.22 o 
 -16   6   8       50.85       49.96     21.14 o 
 -14   6   8       69.06       61.96     21.53 o 
 -12   6   8      158.96      183.49     27.29 o 
 -10   6   8        9.71       16.44     18.86 o 
  -8   6   8      125.51      103.89     21.25 o 
  -6   6   8       14.37       32.81     16.55 o 
  -4   6   8      224.73      178.73     26.46 o 
  -2   6   8     1925.65     1895.25     44.42 o 
   0   6   8     5140.71     5168.98    106.30 o 
   2   6   8        5.37       41.75     14.99 o 
   4   6   8        6.32       38.33     15.81 o 
   6   6   8      192.30      158.27     52.05 o 
   8   6   8      928.31     1221.90    191.75 o 
  10   6   8       49.10       43.26     31.41 o 
 -19   7   8       10.10       34.37     19.74 o 
 -17   7   8       38.98       30.04     20.94 o 
 -15   7   8      137.70      162.31     32.08 o 
 -13   7   8       62.40       92.45     22.88 o 
 -11   7   8      388.85      280.28     69.39 o 
  -9   7   8      268.26      227.62     35.92 o 
  -7   7   8       42.93       70.87     19.05 o 
  -5   7   8      270.30      307.83     29.34 o 
  -3   7   8      150.05      228.76     31.96 o 
  -1   7   8     1557.06     1658.15     47.25 o 
   1   7   8     1396.40     1472.75     51.29 o 
   3   7   8      910.22     1142.79     66.21 o 
   5   7   8      151.53      150.47     36.38 o 
   7   7   8       13.87       42.43     17.18 o 
   9   7   8      392.56      230.44     73.16 o 
 -20   8   8      214.38      187.89     44.15 o 
 -18   8   8       11.81       29.53     26.44 o 
 -16   8   8       16.21        2.81     26.58 o 
 -14   8   8      112.32       95.38     24.52 o 
 -12   8   8       23.18       63.10     24.06 o 
 -10   8   8      988.69     1050.17     72.78 o 
  -8   8   8     1441.94     1623.76     98.32 o 
  -6   8   8       55.02       58.10     19.59 o 
  -4   8   8      357.73      420.47     49.23 o 
  -2   8   8      580.87      606.10     77.96 o 
   0   8   8      549.63      474.66     66.53 o 
   2   8   8      646.03      585.52     97.93 o 
   4   8   8       13.53       13.44     28.20 o 
   6   8   8      663.97      505.99     90.52 o 
   8   8   8       52.27       52.90     17.81 o 
  10   8   8       45.84       50.88     22.61 o 
 -19   9   8       58.57       51.09     27.55 o 
 -17   9   8      438.00      404.06     78.95 o 
 -15   9   8      146.31      153.32     42.42 o 
 -13   9   8       54.34       20.65     25.86 o 
 -11   9   8      171.74      138.52     34.06 o 
  -9   9   8        4.38       -7.79     19.76 o 
  -7   9   8      472.03      502.12     59.87 o 
  -5   9   8       20.83       33.03     13.60 o 
  -3   9   8       35.76       32.52     14.58 o 
  -1   9   8      174.67      235.29     35.52 o 
   1   9   8      946.65      892.37     93.33 o 
   3   9   8     1351.75     1448.85     73.45 o 
   5   9   8       90.82       72.62     30.62 o 
   7   9   8       23.38       43.53     26.38 o 
   9   9   8      100.03      114.44     39.25 o 
 -18  10   8      134.78      154.81     48.06 o 
 -16  10   8        0.64       75.36     26.92 o 
 -14  10   8       40.59       47.62     26.50 o 
 -12  10   8        0.19       44.98     29.02 o 
 -10  10   8      289.77      200.23     57.83 o 
  -8  10   8       46.35       53.44     21.88 o 
  -6  10   8     2820.13     3499.93     90.31 o 
  -4  10   8      570.76      476.22     80.23 o 
  -2  10   8       98.74       96.35     16.64 o 
   0  10   8      998.24     1100.76     84.15 o 
   2  10   8        0.24       12.10     17.16 o 
   4  10   8      495.92      368.53     88.14 o 
   6  10   8       76.51       68.92     22.88 o 
   8  10   8       61.45       89.98     32.75 o 
 -17  11   8      217.25      220.89     51.32 o 
 -15  11   8      167.94      226.55     48.59 o 
 -13  11   8        0.00       31.07     25.29 o 
 -11  11   8      175.10      109.03     27.31 o 
  -9  11   8      141.97      145.23     44.66 o 
  -7  11   8      906.49      951.70     88.80 o 
  -5  11   8      418.70      382.67     69.43 o 
  -3  11   8        0.86        8.78     24.21 o 
  -1  11   8      123.18       81.28     22.93 o 
   1  11   8        0.10       17.84     23.28 o 
   3  11   8      151.97      117.87     33.30 o 
   5  11   8       37.44       35.48     20.39 o 
   7  11   8       99.01      104.08     31.87 o 
 -16  12   8      103.78       78.13     28.82 o 
 -14  12   8      311.99      329.37     59.95 o 
 -12  12   8       88.78      112.19     34.67 o 
 -10  12   8      115.47       86.42     27.01 o 
  -8  12   8     1473.31     1534.90    101.04 o 
  -6  12   8     1961.85     2172.74    122.09 o 
  -4  12   8       84.27      110.17     30.24 o 
  -2  12   8       44.43       25.54     21.59 o 
   0  12   8       43.21       54.31     34.79 o 
   2  12   8      506.16      638.26    154.48 o 
   4  12   8      150.28      142.00     57.16 o 
   6  12   8       87.97       85.28     59.65 o 
 -15  13   8      585.13      470.38    109.52 o 
 -13  13   8       60.67      112.76     44.26 o 
 -11  13   8      707.25      652.79    124.04 o 
  -9  13   8      462.86      385.23     85.25 o 
  -7  13   8       11.36       66.31     33.70 o 
  -5  13   8     1684.58     1968.52    141.15 o 
  -3  13   8       43.10       59.24     19.46 o 
  -1  13   8       34.55       36.02     38.42 o 
   1  13   8       28.20       48.54     24.39 o 
   3  13   8       30.08       31.03     31.87 o 
   5  13   8       23.18       14.44     36.20 o 
 -14  14   8       68.96       99.41     31.96 o 
 -12  14   8        9.36       44.54     33.40 o 
 -10  14   8     1007.41      794.19    155.63 o 
  -8  14   8      105.01       64.34     30.69 o 
  -6  14   8     1220.50     1412.02    182.85 o 
  -4  14   8        7.67       20.69     25.87 o 
  -2  14   8      256.93      320.99     64.11 o 
   0  14   8       10.72       54.58     27.98 o 
   2  14   8        0.53       15.15     36.95 o 
   4  14   8       24.60       90.06     27.16 o 
 -13  15   8       51.07       57.39     40.54 o 
 -11  15   8       57.97       20.98     38.47 o 
  -9  15   8        4.86       27.79     26.82 o 
  -7  15   8       66.66       65.04     28.58 o 
  -5  15   8        0.54       -9.21     30.15 o 
  -3  15   8       25.01       12.15     35.78 o 
  -1  15   8      229.97      183.72     52.79 o 
   1  15   8       59.50       56.14     30.41 o 
   3  15   8       44.90       53.86     29.78 o 
 -10  16   8      202.55      177.92     43.67 o 
  -8  16   8      460.54      576.24     80.72 o 
  -6  16   8       29.65       63.06     37.66 o 
  -4  16   8       14.55       27.45     33.74 o 
  -2  16   8       12.55       47.20     22.31 o 
   0  16   8       77.66       76.70     38.46 o 
  -7  17   8        8.86       24.48     24.43 o 
  -5  17   8        3.69       13.74     24.72 o 
  -3  17   8      144.41      131.86     38.58 o 
 -19   1   9      306.05      281.66     43.06 o 
 -17   1   9     2357.00     2823.22     56.33 o 
 -15   1   9      278.51      270.01     33.76 o 
 -13   1   9      455.33      436.38     48.99 o 
 -11   1   9        7.02       23.90     11.27 o 
  -9   1   9      756.31      813.75     47.26 o 
  -7   1   9      277.04      283.56     31.46 o 
  -5   1   9       99.53      104.60     18.09 o 
  -3   1   9      237.77      223.65     27.77 o 
  -1   1   9       84.95       61.21     13.33 o 
   1   1   9     2564.20     2836.92     73.26 o 
   3   1   9       32.87       -0.73     19.06 o 
   5   1   9       19.85        5.34     20.79 o 
   7   1   9       61.52       71.53     19.90 o 
   9   1   9       77.31       78.10     32.48 o 
 -20   2   9        0.85       10.99     22.16 o 
 -18   2   9       30.48       66.80     19.05 o 
 -16   2   9       11.69       31.57     16.57 o 
 -14   2   9       49.84       45.64     17.18 o 
 -12   2   9       68.00       32.20     12.00 o 
 -10   2   9        9.91       24.47     13.51 o 
  -8   2   9      121.25      160.18     20.75 o 
  -6   2   9      867.43      924.89     43.62 o 
  -4   2   9       36.99       33.04      9.35 o 
  -2   2   9      116.47      105.88     16.32 o 
   0   2   9     1056.64     1142.17     41.69 o 
   2   2   9      511.67      526.33     72.71 o 
   4   2   9      272.28      297.69     52.91 o 
   6   2   9      436.78      411.71     75.35 o 
   8   2   9       64.87       50.72     23.14 o 
 -19   3   9       67.86       72.60     18.94 o 
 -17   3   9      161.88      161.95     37.36 o 
 -15   3   9     1143.46     1253.01     46.02 o 
 -13   3   9      587.49      539.48     73.27 o 
 -11   3   9       35.07       34.04     15.28 o 
  -9   3   9      188.87      159.57     38.12 o 
  -7   3   9      433.08      410.02     49.00 o 
  -5   3   9      351.94      306.99     45.14 o 
  -3   3   9        7.25       41.58     13.67 o 
  -1   3   9        6.58       18.74     10.34 o 
   1   3   9       73.58       85.98     21.34 o 
   3   3   9      292.70      296.52     50.73 o 
   5   3   9      146.85      169.49     42.82 o 
   7   3   9       56.84       34.19     19.52 o 
   9   3   9       72.42       83.91     26.87 o 
 -20   4   9       30.48       47.68     18.25 o 
 -18   4   9      224.68      202.16     38.23 o 
 -16   4   9       49.92       34.75     20.14 o 
 -14   4   9      207.82      248.28     32.60 o 
 -12   4   9      750.56     1007.23     38.55 o 
 -10   4   9       15.96       31.55     13.21 o 
  -8   4   9      353.40      366.77     46.23 o 
  -6   4   9       17.45       38.70     13.79 o 
  -4   4   9      334.39      373.19     29.49 o 
  -2   4   9       19.04       28.30     10.00 o 
   0   4   9      104.65       81.65     15.42 o 
   2   4   9       58.40       45.43     19.27 o 
   4   4   9        8.66       38.89     15.29 o 
   6   4   9       18.13       31.13     16.01 o 
   8   4   9        9.65       33.33     30.69 o 
 -19   5   9      158.39      137.54     45.92 o 
 -17   5   9       58.60       97.71     29.31 o 
 -15   5   9      103.93       89.13     34.20 o 
 -13   5   9        0.74       50.94     17.89 o 
 -11   5   9       25.82       40.96     15.72 o 
  -9   5   9      196.64      201.51     32.09 o 
  -7   5   9      308.14      249.78     31.22 o 
  -5   5   9      600.75      703.91     41.97 o 
  -3   5   9      261.77      224.13     33.02 o 
  -1   5   9       32.45       11.16     17.83 o 
   1   5   9        6.17       26.58     15.96 o 
   3   5   9      151.51      138.56     26.29 o 
   5   5   9      278.78      231.13     45.94 o 
   7   5   9       43.31       74.81     27.21 o 
 -18   6   9       31.09       40.49     16.19 o 
 -16   6   9      293.66      303.75     62.96 o 
 -14   6   9       93.87      124.81     31.39 o 
 -12   6   9     1459.78     1545.66    149.11 o 
 -10   6   9       26.23       36.00     18.43 o 
  -8   6   9       76.84       76.51     20.33 o 
  -6   6   9        2.42       11.23      9.78 o 
  -4   6   9      864.14     1009.32     42.37 o 
  -2   6   9      778.10      783.92     66.79 o 
   0   6   9        1.77       21.10     11.31 o 
   2   6   9      224.70      260.52     97.92 o 
   4   6   9      150.81      197.34     42.03 o 
   6   6   9        0.16       49.64     30.89 o 
   8   6   9        0.10       -7.65     27.87 o 
 -17   7   9       17.83       61.29     31.45 o 
 -15   7   9        2.40       28.60     22.10 o 
 -13   7   9       71.91       63.61     21.77 o 
 -11   7   9      204.09      261.44     39.47 o 
  -9   7   9      191.24      228.60     34.69 o 
  -7   7   9        1.20       15.44     17.15 o 
  -5   7   9      185.47      192.67     34.53 o 
  -3   7   9      373.27      398.09     52.19 o 
  -1   7   9      420.66      429.62     35.63 o 
   1   7   9      569.52      555.69     91.45 o 
   3   7   9      293.72      181.79     72.45 o 
   5   7   9        3.10       30.48     32.42 o 
   7   7   9       44.62       76.33     30.78 o 
 -18   8   9        0.00       54.33     21.60 o 
 -16   8   9       14.55       39.11     33.81 o 
 -14   8   9        6.64       55.56     24.87 o 
 -12   8   9       53.14       61.92     31.62 o 
 -10   8   9      380.51      330.74     53.95 o 
  -8   8   9        4.37       31.29     30.82 o 
  -6   8   9      796.39      781.81     82.30 o 
  -4   8   9      271.05      284.46     33.61 o 
  -2   8   9      185.14      203.66     35.65 o 
   0   8   9      203.47      212.02     34.93 o 
   2   8   9       16.62       -4.76     48.97 o 
   4   8   9      147.73      158.46     65.15 o 
   6   8   9       55.61       16.84     41.20 o 
 -17   9   9      236.25      162.30     65.49 o 
 -15   9   9       91.98       63.42     31.04 o 
 -13   9   9       30.99       49.72     25.25 o 
 -11   9   9      135.73      142.60     30.42 o 
  -9   9   9       40.72       54.41     22.88 o 
  -7   9   9        6.35      -13.79     26.00 o 
  -5   9   9        1.79       28.62     18.33 o 
  -3   9   9      111.55       28.60     33.37 o 
  -1   9   9     1155.58     1101.92     66.12 o 
   1   9   9       52.45       48.43     15.83 o 
   3   9   9     1433.79     1574.25    137.18 o 
   5   9   9        1.03       18.15     32.11 o 
 -16  10   9       22.84       84.40     29.56 o 
 -14  10   9        6.61       28.99     38.43 o 
 -12  10   9      221.83      172.13     32.94 o 
 -10  10   9       19.38       66.55     18.22 o 
  -8  10   9       71.66      102.37     37.29 o 
  -6  10   9      252.34      278.46     51.45 o 
  -4  10   9      315.10      278.75     55.98 o 
  -2  10   9      258.37      225.04     41.32 o 
   0  10   9     1029.77     1133.64    120.34 o 
   2  10   9     2437.78     2753.66    169.73 o 
   4  10   9        5.31       64.77     43.26 o 
 -15  11   9       77.56       87.42     27.29 o 
 -13  11   9       56.14       54.34     23.90 o 
 -11  11   9       51.89       93.29     27.45 o 
  -9  11   9      299.27      310.52     47.63 o 
  -7  11   9      516.67      521.16     97.94 o 
  -5  11   9      352.52      401.89     77.25 o 
  -3  11   9      123.22      105.13     33.27 o 
  -1  11   9      248.78      146.99     35.07 o 
   1  11   9     1501.60     1572.39    120.91 o 
   3  11   9      223.45      170.68     61.93 o 
   5  11   9        1.36       25.65     26.93 o 
 -14  12   9       18.69       73.51     28.77 o 
 -12  12   9      393.09      358.32     74.52 o 
 -10  12   9      242.21      219.88     41.76 o 
  -8  12   9       22.86       22.48     18.48 o 
  -6  12   9      141.73       95.56     30.01 o 
  -4  12   9        9.83      -21.82     33.02 o 
  -2  12   9        3.53       39.66     22.29 o 
   0  12   9      210.11      163.16     35.13 o 
   2  12   9       77.10       64.65     27.50 o 
 -13  13   9       39.00       86.99     37.18 o 
 -11  13   9      280.88      267.90     71.76 o 
  -9  13   9       24.72       19.59     37.34 o 
  -7  13   9      954.03      973.20    154.04 o 
  -5  13   9      166.37      185.19     49.52 o 
  -3  13   9       50.35       69.27     28.48 o 
  -1  13   9        0.67       53.77     29.72 o 
   1  13   9       67.87       51.11     18.70 o 
 -10  14   9      857.65      660.42    146.35 o 
  -8  14   9       89.63       98.46     31.68 o 
  -6  14   9      280.45      239.24     65.68 o 
  -4  14   9       75.44       45.60     35.62 o 
  -2  14   9       87.81       69.52     29.92 o 
   0  14   9       31.48       33.47     18.01 o 
  -7  15   9      120.62      106.30     32.52 o 
  -5  15   9        3.01      -22.73     37.72 o 
 -18   0  10      178.37      201.00     57.48 o 
 -16   0  10       18.53       47.13     30.40 o 
 -14   0  10      989.18      860.16    210.74 o 
 -12   0  10       59.32       75.53     20.91 o 
 -10   0  10        2.29       -9.28     22.43 o 
  -8   0  10       95.27       65.69     18.59 o 
  -6   0  10     3345.51     3693.09    111.59 o 
  -4   0  10      132.02      107.29     28.27 o 
  -2   0  10     1283.67     1390.09     73.30 o 
   0   0  10      173.26      140.81     50.97 o 
   2   0  10       60.04       42.89     23.76 o 
   4   0  10      165.02      140.90     41.06 o 
   6   0  10        1.54       19.78     39.15 o 
 -17   1  10      121.13      122.92     35.78 o 
 -15   1  10       19.26       23.60     14.66 o 
 -13   1  10      179.25      202.00     36.52 o 
 -11   1  10      107.24      106.10     19.10 o 
  -9   1  10        1.46       10.62     14.69 o 
  -7   1  10      601.35      590.53     58.50 o 
  -5   1  10     3848.75     4296.79     44.37 o 
  -3   1  10      109.25       99.08     26.85 o 
  -1   1  10     3055.86     3540.01    159.14 o 
   1   1  10      489.03      303.74     64.29 o 
   3   1  10      817.90      782.37    130.04 o 
   5   1  10        0.81       18.27     19.49 o 
 -18   2  10       32.47       60.26     17.75 o 
 -16   2  10       38.92       40.36     16.61 o 
 -14   2  10      394.62      422.97     73.60 o 
 -12   2  10      375.52      399.66     59.34 o 
 -10   2  10      311.99      342.02     45.35 o 
  -8   2  10      127.90       90.53     19.86 o 
  -6   2  10        2.20       16.05     11.25 o 
  -4   2  10       44.67       51.19     14.88 o 
  -2   2  10       24.28       62.37     19.51 o 
   0   2  10      346.31      321.87     68.82 o 
   2   2  10       44.18       70.57     20.51 o 
   4   2  10      106.48       80.54     21.24 o 
   6   2  10       60.83       50.99     21.04 o 
 -17   3  10      210.28      167.41     32.72 o 
 -15   3  10       44.83       61.91     19.16 o 
 -13   3  10       49.39       20.40     16.34 o 
 -11   3  10      449.96      422.09     52.26 o 
  -9   3  10      107.39      110.12     18.80 o 
  -7   3  10      542.48      546.57     63.74 o 
  -5   3  10       71.25       56.92     22.71 o 
  -3   3  10       20.42       24.74     22.59 o 
  -1   3  10        2.46      -17.95     19.78 o 
   1   3  10      133.72       78.97     23.11 o 
   3   3  10       30.12       67.36     27.47 o 
   5   3  10       44.00       55.77     23.12 o 
 -16   4  10       13.94       51.78     15.65 o 
 -14   4  10       57.54       47.15     18.11 o 
 -12   4  10        2.46        1.62     15.79 o 
 -10   4  10      392.60      287.95     45.26 o 
  -8   4  10      228.20      208.94     31.68 o 
  -6   4  10       34.18       35.55     13.65 o 
  -4   4  10      186.12      137.90     30.97 o 
  -2   4  10       69.25      111.46     27.06 o 
   0   4  10       94.09       79.71     30.46 o 
   2   4  10      184.61      187.80     43.48 o 
   4   4  10       24.68       11.06     29.30 o 
 -17   5  10       58.64       59.79     20.93 o 
 -15   5  10      654.37      495.40     87.02 o 
 -13   5  10        2.51       38.02     14.47 o 
 -11   5  10      675.77      741.17     43.11 o 
  -9   5  10        2.08       23.06     15.70 o 
  -7   5  10       79.17       71.85     18.52 o 
  -5   5  10      265.36      223.87     43.55 o 
  -3   5  10       24.06       22.95     17.94 o 
  -1   5  10       77.77       59.91     25.00 o 
   1   5  10       35.35       61.31     19.28 o 
   3   5  10       11.77       32.05     25.68 o 
   5   5  10      338.26      110.32    102.97 o 
 -16   6  10      159.02      150.08     30.98 o 
 -14   6  10       51.25       70.29     29.37 o 
 -12   6  10        0.00       16.91     15.24 o 
 -10   6  10      218.99      154.97     31.34 o 
  -8   6  10       26.21       38.91     10.54 o 
  -6   6  10      272.69      248.32     48.74 o 
  -4   6  10       21.53       41.82     17.19 o 
  -2   6  10      215.24      126.01     79.90 o 
   0   6  10       14.33       79.04     31.39 o 
   2   6  10       18.15       12.96     29.23 o 
   4   6  10       16.93       13.61     37.41 o 
 -15   7  10      114.03      120.17     38.33 o 
 -13   7  10      381.76      354.15     67.43 o 
 -11   7  10       13.82       50.14     25.52 o 
  -9   7  10      502.33      281.33     80.18 o 
  -7   7  10     1335.52     1215.49    204.29 o 
  -5   7  10      528.16      550.64     78.20 o 
  -3   7  10      201.88      157.61     41.64 o 
  -1   7  10      162.33      160.21     44.83 o 
   1   7  10      883.26     1374.74    275.00 o 
   3   7  10        2.00       57.61     23.73 o 
 -14   8  10       22.11       53.94     20.25 o 
 -12   8  10       16.44       34.53     29.86 o 
 -10   8  10        0.09       60.05     25.75 o 
  -8   8  10      374.95      425.58     67.08 o 
  -6   8  10      197.54      173.57     42.87 o 
  -4   8  10       80.81       72.92     31.05 o 
  -2   8  10      133.99      128.44     39.66 o 
   0   8  10      254.14      179.98     56.13 o 
   2   8  10      693.41      535.76    131.59 o 
 -13   9  10        0.36       31.87     27.84 o 
 -11   9  10        6.18       35.50     25.21 o 
  -9   9  10       71.60       72.70     25.62 o 
  -7   9  10        9.46       29.34     24.27 o 
  -5   9  10        0.21       20.60     27.19 o 
  -3   9  10     1383.43     1568.39     59.71 o 
  -1   9  10     2870.57     3176.55    126.69 o 
   1   9  10      101.42       83.39     39.59 o 
 -12  10  10       68.76       97.53     28.33 o 
 -10  10  10       51.95       49.88     25.41 o 
  -8  10  10        0.72       11.10     23.71 o 
  -6  10  10      305.97      256.61     69.44 o 
  -4  10  10       36.06       91.96     30.63 o 
  -2  10  10      618.52      307.60     92.40 o 
   0  10  10        5.32       43.82     37.96 o 
 -11  11  10      118.40      107.17    107.95 o 
  -9  11  10       74.53       81.77     27.96 o 
  -7  11  10       35.88       19.87     30.09 o 
  -5  11  10      458.21      284.89     66.01 o 
  -3  11  10       47.36       50.58     17.29 o 
  -1  11  10      161.62      141.52     46.89 o 
  -8  12  10        1.28      -23.64     35.23 o 
  -6  12  10       11.36       41.20     20.70 o 
  -4  12  10      113.75      130.20     44.88 o 
 -15   1  11      215.99      228.03     43.36 o 
 -13   1  11       14.39       42.50     17.54 o 
 -11   1  11       13.56       42.17     15.87 o 
  -9   1  11      189.82      205.28     40.12 o 
  -7   1  11      153.16      130.21     38.74 o 
  -5   1  11     1213.75     1464.66    124.21 o 
  -3   1  11      245.25      296.46     70.97 o 
  -1   1  11       49.55       59.29     24.10 o 
   1   1  11      224.33      132.92     50.00 o 
 -14   2  11      497.33      795.13    162.68 o 
 -12   2  11       10.93       46.00     24.20 o 
 -10   2  11      320.54      133.08     64.68 o 
  -8   2  11      105.67       72.09     24.99 o 
  -6   2  11       74.38       54.55     25.37 o 
  -4   2  11      213.70      199.65     41.55 o 
  -2   2  11      111.33      121.27     36.82 o 
   0   2  11       12.86       14.10     20.41 o 
 -13   3  11        0.07       28.30     15.03 o 
 -11   3  11       59.33       54.01     17.03 o 
  -9   3  11        4.91       36.34     16.51 o 
  -7   3  11      194.33      105.42     25.59 o 
  -5   3  11       11.46       32.17     16.65 o 
  -3   3  11       12.40       32.15     19.63 o 
  -1   3  11        0.27       44.10     29.04 o 
   1   3  11      145.63       97.07     29.56 o 
 -14   4  11       69.23       41.01     22.60 o 
 -12   4  11        0.43        7.38     15.45 o 
 -10   4  11      149.60      119.26     25.76 o 
  -8   4  11        1.02       32.47     13.76 o 
  -6   4  11       50.78       37.41     22.78 o 
  -4   4  11       14.52        1.07     21.14 o 
  -2   4  11      117.59      178.29     44.08 o 
   0   4  11      164.91       89.61     40.16 o 
 -13   5  11       16.00       33.53     17.89 o 
 -11   5  11      514.26      676.88     87.67 o 
  -9   5  11       25.62       26.63     15.13 o 
  -7   5  11       14.69       36.97     21.21 o 
  -5   5  11       24.79       28.48     16.44 o 
  -3   5  11        0.40       26.25     14.78 o 
  -1   5  11      546.21      173.36    160.34 o 
 -12   6  11       40.40       32.60     15.58 o 
 -10   6  11       42.60       51.89     27.26 o 
  -8   6  11       28.02       33.42     14.87 o 
  -6   6  11       66.08       50.83     45.11 o 
  -4   6  11       16.36      -39.23     40.51 o 
  -2   6  11      192.65      131.83     39.65 o 
 -11   7  11        5.72        5.07     29.76 o 
  -9   7  11       62.18       36.31     22.48 o 
  -7   7  11       22.87       59.75     22.26 o 
  -5   7  11      187.17      189.69     79.85 o 
  -3   7  11       90.25       84.29     42.39 o 
 -10   8  11       75.30       39.84     29.24 o 
  -8   8  11       58.20       45.00     25.62 o 
  -6   8  11      101.83      134.66     36.84 o 
  -4   8  11      112.32       99.22     79.42 o 
                                                 
